# Supplementary material for: N-{2-[(4S)-4-tert-Butyl-4,5-dihydro-1,3-oxazol-2-yl]phen­yl}-5,6-diphenyl-1,2,4-triazin-3-amine
Source: Acta Crystallogr Sect E Struct Rep Online. 2011 Feb 19;67(Pt 3):o651. doi: 10.1107/S1600536811005411 (PMC3052057; doi:10.1107/S1600536811005411)
Supplement: Supplementary file 1 [file e-67-0o651-sup1.cif]

##############################################################################
###                                                                        ###
###        Electronic paper (Acta Crystallographica Section E)             ###
###                                                                        ###
##############################################################################
#                                                                            #
# This CIF contains the data in a paper accepted for publication in Acta     #
# Crystallographica Section E. It conforms to the requirements of Notes      #
# for Authors for Section E, and has been peer reviewed under the auspices   #
# of the IUCr Commission on Journals.                                        #
#                                                                            #
# Full details of the Crystallographic Information File format               #
# are given in the paper "The Crystallographic Information File (CIF):       #
# a New Standard Archive File for Crystallography" by S. R. Hall, F. H.      #
# Allen and I. D. Brown [Acta Cryst. (1991), A47, 655-685].                  #
#                                                                            #
# The current version of the core CIF dictionary is obtainable from          #
# ftp://ftp.iucr.org/pub/cif_core.dic. The current version number is 2.4.    #
#                                                                            #
# Software is freely available for graphical display of the structure(s) in  #
# this CIF.  For information consult the CIF home page http://www.iucr.org/  #
# cif/home.html                                                              #
#                                                                            #
# This file may be used for bona fide research purposes within the           #
# scientific community so long as proper attribution is given to the journal # 
# article from which it was obtained.                                        #
#                                                                            #
##############################################################################
                                             
data_I
_audit_creation_method     SHELXL-97
_chemical_name_systematic
;
<i>N</i>-{2-[(4<i>S</i>)-4-<i>tert</i>-Butyl-4,5-dihydro-1,3-oxazol-
2-yl]phenyl}-5,6-diphenyl-1,2,4-triazin-3-amine
;
_chemical_name_common     ?
_chemical_formula_moiety     'C28 H27 N5 O'
_chemical_formula_sum     'C28 H27 N5 O'
_chemical_formula_iupac     'C28 H27 N5 O'
_chemical_formula_weight     449.55
_chemical_melting_point     ?
_chemical_melting_point_gt     489
_chemical_melting_point_lt     490
_symmetry_cell_setting     orthorhombic
_symmetry_space_group_name_H-M     'P 21 21 21'
_symmetry_space_group_name_Hall     'P 2ac 2ab'
loop_
    _symmetry_equiv_pos_as_xyz
    'x, y, z'
    '-x+1/2, -y, z+1/2'
    'x+1/2, -y+1/2, -z'
    '-x, y+1/2, -z+1/2'
_cell_length_a     6.3306(2)
_cell_length_b     16.9244(6)
_cell_length_c     22.5787(8)
_cell_angle_alpha     90.00
_cell_angle_beta     90.00
_cell_angle_gamma     90.00
_cell_volume     2419.12(14)
_cell_formula_units_Z     4
_cell_measurement_reflns_used     1210
_cell_measurement_theta_min     4.64
_cell_measurement_theta_max     30.04
_cell_measurement_temperature     293(2)
_exptl_crystal_description     needle
_exptl_crystal_colour     yellow
_exptl_crystal_size_max     0.54
_exptl_crystal_size_mid     0.02
_exptl_crystal_size_min     0.02
_exptl_crystal_density_diffrn     1.234
_exptl_crystal_density_meas     ?
_exptl_crystal_density_method     'not measured'
_exptl_crystal_F_000     952
_exptl_absorpt_coefficient_mu     0.612
_exptl_absorpt_correction_type     multi-scan
_exptl_absorpt_process_details     '(SADABS; Bruker, 2005)'
_exptl_absorpt_correction_T_min     0.8815
_exptl_absorpt_correction_T_max     1.0000
_exptl_special_details
;
^1^H NMR (400 MHz, CDCl3) <i>\d</i>: 1.05 (<i>s</i>, 9H, (CH~3~)~3~C),
4.25--4.35 (<i>m</i>, 2H, (CH~2~O and CHN), 4.45--4.50 (<i>m</i>, 1H,
CH~2~O), 7.11 (<i>t</i>, 1H, <i>J</i> = 7.6 Hz, Ph), 7.31--7.37 (<i>m</i>,
5H, Ph), 7.42--7.44 (<i>m</i>, 1H, Ph), 7.50--7.52 (<i>m</i>, 2H, Ph),
7.56--7.60 (<i>m</i>, 3H, Ph), 7.91 (<i>d</i>, 1H, <i>J</i> = 7.6 Hz, Ph),
8.89 (<i>d</i>, 1H, <i>J</i> = 8.4 Hz, Ph), 12.98 (<i>s</i>, 1H, NH); ^13^C
NMR (50 MHz, CDCl~3~) <i>\d</i>: 25.9, 34.0, 67.5, 76.1, 112.8, 118.9,
120.7, 128.2, 128.3, 128.6, 129.2, 129.3, 129.8, 130.4, 132.3, 136.0, 136.1,
140.8, 150.8, 156.0, 158.8, 163.4; Analysis calculated for
C~28~H~27~N~5~O: C 74.81; H 6.05; N 15.58; found: C 74.79; H 6.03; N
15.51.
;
_diffrn_ambient_temperature     293(2)
_diffrn_radiation_type     CuK\a
_diffrn_radiation_wavelength     1.54178
_diffrn_radiation_source     'fine-focus sealed tube'
_diffrn_radiation_monochromator     graphite
_diffrn_measurement_device_type     'Bruker SMART APEXII CCD'
_diffrn_measurement_method     \w
_diffrn_detector_area_resol_mean     ?
_diffrn_reflns_number     28527
_diffrn_reflns_av_R_equivalents     0.0904
_diffrn_reflns_av_sigmaI/netI     0.0540
_diffrn_reflns_theta_min     3.26
_diffrn_reflns_theta_max     70.21
_diffrn_reflns_theta_full     70.21
_diffrn_measured_fraction_theta_max     0.986
_diffrn_measured_fraction_theta_full     0.986
_diffrn_reflns_limit_h_min     -7
_diffrn_reflns_limit_h_max     6
_diffrn_reflns_limit_k_min     -20
_diffrn_reflns_limit_k_max     20
_diffrn_reflns_limit_l_min     -27
_diffrn_reflns_limit_l_max     27
_diffrn_standards_number     0
_diffrn_standards_interval_count     ?
_diffrn_standards_interval_time     ?
_diffrn_standards_decay_%     ?
_refine_special_details
;
 Refinement of F^2^ against ALL reflections.  The weighted R-factor wR and
 goodness of fit S are based on F^2^, conventional R-factors R are based
 on F, with F set to zero for negative F^2^. The threshold expression of
 F^2^ > 2sigma(F^2^) is used only for calculating R-factors(gt) etc. and is
 not relevant to the choice of reflections for refinement.  R-factors based
 on F^2^ are statistically about twice as large as those based on F, and R-
 factors based on ALL data will be even larger.
;
_reflns_number_total     2625
_reflns_number_gt     1648
_reflns_threshold_expression     I>2\s(I)
_refine_ls_structure_factor_coef     Fsqd
_refine_ls_matrix_type     full
_refine_ls_R_factor_all     0.0928
_refine_ls_R_factor_gt     0.0501
_refine_ls_wR_factor_gt     0.1115
_refine_ls_wR_factor_ref     0.1343
_refine_ls_goodness_of_fit_ref     1.054
_refine_ls_restrained_S_all     1.054
_refine_ls_number_reflns     2625
_refine_ls_number_parameters     311
_refine_ls_number_restraints     0
_refine_ls_hydrogen_treatment     mixed
_refine_ls_weighting_scheme     calc
_refine_ls_weighting_details
                 'calc w=1/[\s^2^(Fo^2^)+(0.0683P)^2^] where P=(Fo^2^+2Fc^2^)/3'
_atom_sites_solution_hydrogens     difmap
_atom_sites_solution_primary     direct
_atom_sites_solution_secondary     difmap
_refine_ls_shift/su_max     0.000
_refine_ls_shift/su_mean     0.000
_refine_diff_density_max     0.146
_refine_diff_density_min     -0.171
_refine_ls_extinction_method     'SHELXL97 (Sheldrick, 2008)'
_refine_ls_extinction_coef     0.0053(5)
_refine_ls_extinction_expression
                                  'Fc^*^=kFc[1+0.001xFc^2^\l^3^/sin(2\q)]^-1/4^'
loop_
    _atom_type_symbol
    _atom_type_description
    _atom_type_scat_dispersion_real
    _atom_type_scat_dispersion_imag
    _atom_type_scat_source
    'C' 'C' 0.0181 0.0000
                         'International Tables Vol C Tables 4.2.6.8 and 6.1.1.4'
    'H' 'H' 0.0000 0.0000
                         'International Tables Vol C Tables 4.2.6.8 and 6.1.1.4'
    'N' 'N' 0.0311 0.0000
                         'International Tables Vol C Tables 4.2.6.8 and 6.1.1.4'
    'O' 'O' 0.0492 0.0000
                         'International Tables Vol C Tables 4.2.6.8 and 6.1.1.4'
_computing_data_collection     'APEX2 (Bruker, 2005)'
_computing_cell_refinement     'SAINT (Bruker, 2005)'
_computing_data_reduction     'SAINT (Bruker, 2005)'
_computing_structure_solution     'SHELXS97 (Sheldrick, 2008)'
_computing_structure_refinement     'SHELXL97 (Sheldrick, 2008)'
_computing_molecular_graphics     'ORTEP-3 for Windows (Farrugia, 1997)'
_computing_publication_material
                         'SHELXL97 (Sheldrick, 2008) and WinGX (Farrugia, 1999)'
loop_
    _atom_site_type_symbol
    _atom_site_label
    _atom_site_fract_x
    _atom_site_fract_y
    _atom_site_fract_z
    _atom_site_U_iso_or_equiv
    _atom_site_adp_type
    _atom_site_calc_flag
    _atom_site_refinement_flags
    _atom_site_occupancy
    _atom_site_disorder_assembly
    _atom_site_disorder_group
    O O18 0.9330(4) 0.61773(16) 0.78505(12) 0.0793(8) Uani d . 1 . .
    N N1 -0.0592(5) 0.54476(19) 0.97426(12) 0.0735(9) Uani d . 1 . .
    N N2 0.0979(5) 0.58502(18) 0.94731(14) 0.0728(9) Uani d . 1 . .
    N N4 0.1210(5) 0.48257(17) 0.87487(12) 0.0640(8) Uani d . 1 . .
    N N7 0.3575(5) 0.58275(18) 0.87252(13) 0.0697(9) Uani d . 1 . .
    H H7 0.411(8) 0.548(2) 0.8420(18) 0.105 Uiso d . 1 . .
    N N15 0.6459(5) 0.54077(19) 0.79214(13) 0.0716(9) Uani d . 1 . .
    C C3 0.1856(6) 0.5505(2) 0.90057(16) 0.0611(9) Uani d . 1 . .
    C C5 -0.0365(6) 0.4448(2) 0.90072(15) 0.0578(9) Uani d . 1 . .
    C C6 -0.1237(6) 0.4751(2) 0.95379(15) 0.0613(9) Uani d . 1 . .
    C C8 0.4787(6) 0.6496(2) 0.88589(15) 0.0647(10) Uani d . 1 . .
    C C9 0.6707(6) 0.6585(2) 0.85444(16) 0.0637(10) Uani d . 1 . .
    C C10 0.7987(7) 0.7239(2) 0.86881(17) 0.0784(11) Uani d . 1 . .
    H H10 0.9268 0.7306 0.8493 0.118 Uiso calc R 1 . .
    C C11 0.7389(8) 0.7781(3) 0.91095(19) 0.0894(14) Uani d . 1 . .
    H H11 0.8266 0.8205 0.9200 0.134 Uiso calc R 1 . .
    C C12 0.5491(8) 0.7693(2) 0.93957(18) 0.0828(12) Uani d . 1 . .
    H H12 0.5080 0.8064 0.9677 0.124 Uiso calc R 1 . .
    C C13 0.4183(8) 0.7061(2) 0.92720(16) 0.0780(12) Uani d . 1 . .
    H H13 0.2893 0.7014 0.9466 0.117 Uiso calc R 1 . .
    C C14 0.7399(6) 0.6022(2) 0.80992(16) 0.0647(10) Uani d . 1 . .
    C C16 0.7797(6) 0.5003(2) 0.74766(16) 0.0668(10) Uani d . 1 . .
    H H16 0.8305 0.4509 0.7653 0.100 Uiso calc R 1 . .
    C C17 0.9690(7) 0.5565(3) 0.74209(19) 0.0855(12) Uani d . 1 . .
    H H171 1.0999 0.5289 0.7504 0.128 Uiso calc R 1 . .
    H H172 0.9764 0.5786 0.7025 0.128 Uiso calc R 1 . .
    C C19 0.6617(6) 0.4794(2) 0.69076(17) 0.0741(11) Uani d . 1 . .
    C C20 0.4820(8) 0.4227(3) 0.7063(2) 0.1036(15) Uani d . 1 . .
    H H201 0.3925 0.4466 0.7357 0.155 Uiso calc R 1 . .
    H H202 0.5398 0.3744 0.7217 0.155 Uiso calc R 1 . .
    H H203 0.4007 0.4115 0.6714 0.155 Uiso calc R 1 . .
    C C21 0.8171(9) 0.4373(3) 0.64968(19) 0.1075(16) Uani d . 1 . .
    H H211 0.8815 0.3940 0.6704 0.161 Uiso calc R 1 . .
    H H212 0.9243 0.4737 0.6371 0.161 Uiso calc R 1 . .
    H H213 0.7429 0.4176 0.6157 0.161 Uiso calc R 1 . .
    C C22 0.5743(10) 0.5535(3) 0.6608(2) 0.1179(18) Uani d . 1 . .
    H H221 0.6884 0.5888 0.6516 0.177 Uiso calc R 1 . .
    H H222 0.4769 0.5793 0.6870 0.177 Uiso calc R 1 . .
    H H223 0.5026 0.5389 0.6250 0.177 Uiso calc R 1 . .
    C C51 -0.1113(6) 0.3731(2) 0.86873(14) 0.0588(9) Uani d . 1 . .
    C C52 0.0351(7) 0.3342(2) 0.83248(16) 0.0694(11) Uani d . 1 . .
    H H52 0.1747 0.3513 0.8317 0.104 Uiso calc R 1 . .
    C C53 -0.0247(7) 0.2709(2) 0.7979(2) 0.0833(12) Uani d . 1 . .
    H H53 0.0742 0.2456 0.7741 0.125 Uiso calc R 1 . .
    C C54 -0.2320(7) 0.2451(2) 0.7986(2) 0.0828(12) Uani d . 1 . .
    H H54 -0.2729 0.2026 0.7751 0.124 Uiso calc R 1 . .
    C C55 -0.3780(7) 0.2826(2) 0.83435(18) 0.0802(12) Uani d . 1 . .
    H H55 -0.5171 0.2650 0.8351 0.120 Uiso calc R 1 . .
    C C56 -0.3186(6) 0.3463(2) 0.86901(16) 0.0684(10) Uani d . 1 . .
    H H56 -0.4184 0.3713 0.8927 0.103 Uiso calc R 1 . .
    C C61 -0.2858(6) 0.4352(2) 0.99015(15) 0.0676(10) Uani d . 1 . .
    C C62 -0.2523(8) 0.3591(2) 1.01024(18) 0.0882(13) Uani d . 1 . .
    H H62 -0.1272 0.3328 1.0013 0.132 Uiso calc R 1 . .
    C C63 -0.4080(12) 0.3219(4) 1.0441(2) 0.119(2) Uani d . 1 . .
    H H63 -0.3863 0.2707 1.0579 0.179 Uiso calc R 1 . .
    C C64 -0.5935(11) 0.3607(5) 1.0572(2) 0.133(3) Uani d . 1 . .
    H H64 -0.6972 0.3355 1.0794 0.200 Uiso calc R 1 . .
    C C65 -0.6258(9) 0.4369(4) 1.0375(2) 0.1133(19) Uani d . 1 . .
    H H65 -0.7513 0.4631 1.0460 0.170 Uiso calc R 1 . .
    C C66 -0.4700(6) 0.4739(3) 1.00486(17) 0.0838(13) Uani d . 1 . .
    H H66 -0.4897 0.5258 0.9926 0.126 Uiso calc R 1 . .
loop_
    _atom_site_aniso_label
    _atom_site_aniso_U_11
    _atom_site_aniso_U_22
    _atom_site_aniso_U_33
    _atom_site_aniso_U_12
    _atom_site_aniso_U_13
    _atom_site_aniso_U_23
    O18 0.0671(17) 0.0869(18) 0.0839(17) -0.0114(14) 0.0118(14) 0.0045(16)
    N1 0.079(2) 0.074(2) 0.068(2) -0.0071(18) 0.0151(17) -0.0099(17)
    N2 0.078(2) 0.072(2) 0.0678(19) -0.0101(17) 0.0166(17) -0.0130(17)
    N4 0.0636(19) 0.0691(19) 0.0592(17) -0.0067(16) 0.0089(15) -0.0032(15)
    N7 0.072(2) 0.070(2) 0.067(2) -0.0153(17) 0.0156(17) -0.0113(16)
    N15 0.074(2) 0.073(2) 0.0673(19) -0.0073(18) 0.0152(17) -0.0071(17)
    C3 0.062(2) 0.063(2) 0.058(2) -0.0057(19) 0.0050(18) -0.0041(19)
    C5 0.059(2) 0.060(2) 0.054(2) 0.0002(18) 0.0035(17) 0.0006(17)
    C6 0.066(2) 0.067(2) 0.051(2) -0.0009(19) 0.0042(18) -0.0020(18)
    C8 0.072(2) 0.064(2) 0.058(2) -0.007(2) 0.0023(19) 0.0023(19)
    C9 0.066(2) 0.065(2) 0.059(2) -0.0057(19) -0.0018(18) 0.0071(19)
    C10 0.080(3) 0.078(3) 0.076(3) -0.022(2) -0.002(2) 0.009(2)
    C11 0.110(4) 0.078(3) 0.080(3) -0.026(3) -0.009(3) -0.005(2)
    C12 0.103(3) 0.074(3) 0.071(3) -0.013(3) 0.001(3) -0.012(2)
    C13 0.093(3) 0.075(3) 0.066(2) -0.013(2) 0.003(2) -0.014(2)
    C14 0.059(2) 0.073(2) 0.061(2) -0.007(2) 0.0077(19) 0.009(2)
    C16 0.066(2) 0.074(2) 0.061(2) 0.0077(19) 0.0127(19) 0.0087(19)
    C17 0.075(3) 0.101(3) 0.080(3) -0.005(3) 0.014(2) -0.003(3)
    C19 0.078(3) 0.079(3) 0.065(2) 0.008(2) 0.003(2) 0.001(2)
    C20 0.095(3) 0.108(4) 0.108(3) -0.017(3) 0.008(3) -0.024(3)
    C21 0.109(4) 0.136(4) 0.077(3) 0.014(3) 0.023(3) -0.016(3)
    C22 0.123(4) 0.128(4) 0.103(4) 0.032(4) -0.023(3) 0.025(3)
    C51 0.065(2) 0.056(2) 0.056(2) -0.0021(18) -0.0004(18) -0.0003(17)
    C52 0.071(3) 0.063(2) 0.075(3) 0.002(2) 0.006(2) -0.008(2)
    C53 0.086(3) 0.070(3) 0.094(3) 0.003(2) 0.010(3) -0.018(2)
    C54 0.088(3) 0.072(3) 0.088(3) -0.004(2) -0.008(3) -0.017(2)
    C55 0.076(3) 0.073(3) 0.092(3) -0.006(2) -0.008(2) -0.014(2)
    C56 0.064(2) 0.073(2) 0.068(2) -0.004(2) 0.0008(19) -0.002(2)
    C61 0.072(3) 0.080(3) 0.051(2) -0.015(2) 0.0057(18) 0.000(2)
    C62 0.110(4) 0.088(3) 0.067(2) -0.022(3) 0.003(2) 0.008(2)
    C63 0.159(6) 0.117(4) 0.081(3) -0.054(4) -0.001(4) 0.020(3)
    C64 0.126(5) 0.199(7) 0.075(3) -0.074(6) 0.013(4) 0.007(4)
    C65 0.086(4) 0.180(6) 0.074(3) -0.032(4) 0.015(3) -0.001(4)
    C66 0.065(3) 0.125(4) 0.062(2) -0.011(3) 0.009(2) -0.005(2)
_geom_special_details
;
 All esds (except the esd in the dihedral angle between two l.s. planes)
 are estimated using the full covariance matrix.  The cell esds are taken
 into account individually in the estimation of esds in distances, angles
 and torsion angles; correlations between esds in cell parameters are only
 used when they are defined by crystal symmetry.  An approximate (isotropic)
 treatment of cell esds is used for estimating esds involving l.s. planes.
;
loop_
    _geom_bond_atom_site_label_1
    _geom_bond_atom_site_label_2
    _geom_bond_site_symmetry_2
    _geom_bond_distance
    _geom_bond_publ_flag
    O18 C14 . 1.370(4) ?
    O18 C17 . 1.437(5) ?
    N1 C6 . 1.330(4) ?
    N1 N2 . 1.351(4) ?
    N2 C3 . 1.328(4) ?
    N4 C5 . 1.320(4) ?
    N4 C3 . 1.351(4) ?
    N7 C3 . 1.372(4) ?
    N7 C8 . 1.399(4) ?
    N7 H7 . 0.97(4) ?
    N15 C14 . 1.264(5) ?
    N15 C16 . 1.482(5) ?
    C5 C6 . 1.415(5) ?
    C5 C51 . 1.490(5) ?
    C6 C61 . 1.478(5) ?
    C8 C13 . 1.390(5) ?
    C8 C9 . 1.416(5) ?
    C9 C10 . 1.410(5) ?
    C9 C14 . 1.452(5) ?
    C10 C11 . 1.375(6) ?
    C10 H10 . 0.9300 ?
    C11 C12 . 1.372(6) ?
    C11 H11 . 0.9300 ?
    C12 C13 . 1.381(6) ?
    C12 H12 . 0.9300 ?
    C13 H13 . 0.9300 ?
    C16 C19 . 1.527(5) ?
    C16 C17 . 1.536(6) ?
    C16 H16 . 0.9800 ?
    C17 H171 . 0.9700 ?
    C17 H172 . 0.9700 ?
    C19 C22 . 1.528(5) ?
    C19 C20 . 1.530(6) ?
    C19 C21 . 1.529(6) ?
    C20 H201 . 0.9600 ?
    C20 H202 . 0.9600 ?
    C20 H203 . 0.9600 ?
    C21 H211 . 0.9600 ?
    C21 H212 . 0.9600 ?
    C21 H213 . 0.9600 ?
    C22 H221 . 0.9600 ?
    C22 H222 . 0.9600 ?
    C22 H223 . 0.9600 ?
    C51 C56 . 1.389(5) ?
    C51 C52 . 1.401(5) ?
    C52 C53 . 1.379(5) ?
    C52 H52 . 0.9300 ?
    C53 C54 . 1.383(6) ?
    C53 H53 . 0.9300 ?
    C54 C55 . 1.382(6) ?
    C54 H54 . 0.9300 ?
    C55 C56 . 1.383(5) ?
    C55 H55 . 0.9300 ?
    C56 H56 . 0.9300 ?
    C61 C66 . 1.377(5) ?
    C61 C62 . 1.382(5) ?
    C62 C63 . 1.397(7) ?
    C62 H62 . 0.9300 ?
    C63 C64 . 1.378(9) ?
    C63 H63 . 0.9300 ?
    C64 C65 . 1.380(8) ?
    C64 H64 . 0.9300 ?
    C65 C66 . 1.381(6) ?
    C65 H65 . 0.9300 ?
    C66 H66 . 0.9300 ?
loop_
    _geom_angle_atom_site_label_1
    _geom_angle_atom_site_label_2
    _geom_angle_atom_site_label_3
    _geom_angle_site_symmetry_1
    _geom_angle_site_symmetry_3
    _geom_angle
    _geom_angle_publ_flag
    C14 O18 C17 . . 106.3(3) ?
    C6 N1 N2 . . 121.1(3) ?
    C3 N2 N1 . . 116.3(3) ?
    C5 N4 C3 . . 116.8(3) ?
    C3 N7 C8 . . 131.1(3) ?
    C3 N7 H7 . . 111(3) ?
    C8 N7 H7 . . 117(3) ?
    C14 N15 C16 . . 109.1(3) ?
    N2 C3 N4 . . 126.1(3) ?
    N2 C3 N7 . . 121.5(3) ?
    N4 C3 N7 . . 112.4(3) ?
    N4 C5 C6 . . 119.6(3) ?
    N4 C5 C51 . . 114.8(3) ?
    C6 C5 C51 . . 125.6(3) ?
    N1 C6 C5 . . 119.7(3) ?
    N1 C6 C61 . . 115.2(3) ?
    C5 C6 C61 . . 125.1(3) ?
    C13 C8 N7 . . 123.4(3) ?
    C13 C8 C9 . . 119.9(3) ?
    N7 C8 C9 . . 116.7(3) ?
    C10 C9 C8 . . 117.5(4) ?
    C10 C9 C14 . . 120.0(4) ?
    C8 C9 C14 . . 122.4(3) ?
    C11 C10 C9 . . 121.7(4) ?
    C11 C10 H10 . . 119.2 ?
    C9 C10 H10 . . 119.2 ?
    C10 C11 C12 . . 119.6(4) ?
    C10 C11 H11 . . 120.2 ?
    C12 C11 H11 . . 120.2 ?
    C11 C12 C13 . . 121.0(4) ?
    C11 C12 H12 . . 119.5 ?
    C13 C12 H12 . . 119.5 ?
    C12 C13 C8 . . 120.3(4) ?
    C12 C13 H13 . . 119.9 ?
    C8 C13 H13 . . 119.9 ?
    N15 C14 O18 . . 116.6(4) ?
    N15 C14 C9 . . 128.1(3) ?
    O18 C14 C9 . . 115.3(3) ?
    N15 C16 C19 . . 113.4(3) ?
    N15 C16 C17 . . 102.4(3) ?
    C19 C16 C17 . . 117.1(3) ?
    N15 C16 H16 . . 107.8 ?
    C19 C16 H16 . . 107.8 ?
    C17 C16 H16 . . 107.8 ?
    O18 C17 C16 . . 105.5(3) ?
    O18 C17 H171 . . 110.6 ?
    C16 C17 H171 . . 110.6 ?
    O18 C17 H172 . . 110.6 ?
    C16 C17 H172 . . 110.6 ?
    H171 C17 H172 . . 108.8 ?
    C16 C19 C22 . . 111.1(3) ?
    C16 C19 C20 . . 108.4(3) ?
    C22 C19 C20 . . 110.3(4) ?
    C16 C19 C21 . . 107.7(3) ?
    C22 C19 C21 . . 110.3(4) ?
    C20 C19 C21 . . 109.0(3) ?
    C19 C20 H201 . . 109.5 ?
    C19 C20 H202 . . 109.5 ?
    H201 C20 H202 . . 109.5 ?
    C19 C20 H203 . . 109.5 ?
    H201 C20 H203 . . 109.5 ?
    H202 C20 H203 . . 109.5 ?
    C19 C21 H211 . . 109.5 ?
    C19 C21 H212 . . 109.5 ?
    H211 C21 H212 . . 109.5 ?
    C19 C21 H213 . . 109.5 ?
    H211 C21 H213 . . 109.5 ?
    H212 C21 H213 . . 109.5 ?
    C19 C22 H221 . . 109.5 ?
    C19 C22 H222 . . 109.5 ?
    H221 C22 H222 . . 109.5 ?
    C19 C22 H223 . . 109.5 ?
    H221 C22 H223 . . 109.5 ?
    H222 C22 H223 . . 109.5 ?
    C56 C51 C52 . . 118.3(3) ?
    C56 C51 C5 . . 124.4(3) ?
    C52 C51 C5 . . 117.1(3) ?
    C53 C52 C51 . . 120.9(4) ?
    C53 C52 H52 . . 119.5 ?
    C51 C52 H52 . . 119.5 ?
    C52 C53 C54 . . 120.0(4) ?
    C52 C53 H53 . . 120.0 ?
    C54 C53 H53 . . 120.0 ?
    C53 C54 C55 . . 119.7(4) ?
    C53 C54 H54 . . 120.1 ?
    C55 C54 H54 . . 120.1 ?
    C54 C55 C56 . . 120.4(4) ?
    C54 C55 H55 . . 119.8 ?
    C56 C55 H55 . . 119.8 ?
    C55 C56 C51 . . 120.6(4) ?
    C55 C56 H56 . . 119.7 ?
    C51 C56 H56 . . 119.7 ?
    C66 C61 C62 . . 119.6(4) ?
    C66 C61 C6 . . 120.3(4) ?
    C62 C61 C6 . . 120.1(4) ?
    C61 C62 C63 . . 119.4(5) ?
    C61 C62 H62 . . 120.3 ?
    C63 C62 H62 . . 120.3 ?
    C64 C63 C62 . . 120.2(6) ?
    C64 C63 H63 . . 119.9 ?
    C62 C63 H63 . . 119.9 ?
    C65 C64 C63 . . 120.2(6) ?
    C65 C64 H64 . . 119.9 ?
    C63 C64 H64 . . 119.9 ?
    C64 C65 C66 . . 119.3(6) ?
    C64 C65 H65 . . 120.3 ?
    C66 C65 H65 . . 120.3 ?
    C61 C66 C65 . . 121.2(5) ?
    C61 C66 H66 . . 119.4 ?
    C65 C66 H66 . . 119.4 ?
loop_
    _geom_torsion_atom_site_label_1
    _geom_torsion_atom_site_label_2
    _geom_torsion_atom_site_label_3
    _geom_torsion_atom_site_label_4
    _geom_torsion_site_symmetry_1
    _geom_torsion_site_symmetry_2
    _geom_torsion_site_symmetry_3
    _geom_torsion_site_symmetry_4
    _geom_torsion
    _geom_torsion_publ_flag
    C6 N1 N2 C3 . . . . -1.4(5) ?
    N1 N2 C3 N4 . . . . 5.9(6) ?
    N1 N2 C3 N7 . . . . -174.7(3) ?
    C5 N4 C3 N2 . . . . -4.1(5) ?
    C5 N4 C3 N7 . . . . 176.4(3) ?
    C8 N7 C3 N2 . . . . 3.9(6) ?
    C8 N7 C3 N4 . . . . -176.7(3) ?
    C3 N4 C5 C6 . . . . -1.9(5) ?
    C3 N4 C5 C51 . . . . 176.3(3) ?
    N2 N1 C6 C5 . . . . -4.2(5) ?
    N2 N1 C6 C61 . . . . 175.7(3) ?
    N4 C5 C6 N1 . . . . 6.0(5) ?
    C51 C5 C6 N1 . . . . -172.0(3) ?
    N4 C5 C6 C61 . . . . -174.0(3) ?
    C51 C5 C6 C61 . . . . 8.0(6) ?
    C3 N7 C8 C13 . . . . -12.4(6) ?
    C3 N7 C8 C9 . . . . 168.3(4) ?
    C13 C8 C9 C10 . . . . 2.8(5) ?
    N7 C8 C9 C10 . . . . -177.8(3) ?
    C13 C8 C9 C14 . . . . -178.7(3) ?
    N7 C8 C9 C14 . . . . 0.7(5) ?
    C8 C9 C10 C11 . . . . -1.1(6) ?
    C14 C9 C10 C11 . . . . -179.6(4) ?
    C9 C10 C11 C12 . . . . -0.7(6) ?
    C10 C11 C12 C13 . . . . 0.8(7) ?
    C11 C12 C13 C8 . . . . 0.9(6) ?
    N7 C8 C13 C12 . . . . 177.9(4) ?
    C9 C8 C13 C12 . . . . -2.8(6) ?
    C16 N15 C14 O18 . . . . 0.8(5) ?
    C16 N15 C14 C9 . . . . -178.1(3) ?
    C17 O18 C14 N15 . . . . 1.9(4) ?
    C17 O18 C14 C9 . . . . -179.1(3) ?
    C10 C9 C14 N15 . . . . 179.6(4) ?
    C8 C9 C14 N15 . . . . 1.2(6) ?
    C10 C9 C14 O18 . . . . 0.7(5) ?
    C8 C9 C14 O18 . . . . -177.7(3) ?
    C14 N15 C16 C19 . . . . -130.0(4) ?
    C14 N15 C16 C17 . . . . -2.9(4) ?
    C14 O18 C17 C16 . . . . -3.5(4) ?
    N15 C16 C17 O18 . . . . 3.8(4) ?
    C19 C16 C17 O18 . . . . 128.6(4) ?
    N15 C16 C19 C22 . . . . 59.9(5) ?
    C17 C16 C19 C22 . . . . -59.1(5) ?
    N15 C16 C19 C20 . . . . -61.5(4) ?
    C17 C16 C19 C20 . . . . 179.5(3) ?
    N15 C16 C19 C21 . . . . -179.2(3) ?
    C17 C16 C19 C21 . . . . 61.8(5) ?
    N4 C5 C51 C56 . . . . -148.3(4) ?
    C6 C5 C51 C56 . . . . 29.8(6) ?
    N4 C5 C51 C52 . . . . 26.6(4) ?
    C6 C5 C51 C52 . . . . -155.3(3) ?
    C56 C51 C52 C53 . . . . 0.0(5) ?
    C5 C51 C52 C53 . . . . -175.1(3) ?
    C51 C52 C53 C54 . . . . 0.1(6) ?
    C52 C53 C54 C55 . . . . -0.4(7) ?
    C53 C54 C55 C56 . . . . 0.5(7) ?
    C54 C55 C56 C51 . . . . -0.4(6) ?
    C52 C51 C56 C55 . . . . 0.1(5) ?
    C5 C51 C56 C55 . . . . 174.9(3) ?
    N1 C6 C61 C66 . . . . 54.0(5) ?
    C5 C6 C61 C66 . . . . -126.1(4) ?
    N1 C6 C61 C62 . . . . -125.2(4) ?
    C5 C6 C61 C62 . . . . 54.7(5) ?
    C66 C61 C62 C63 . . . . 1.4(6) ?
    C6 C61 C62 C63 . . . . -179.4(4) ?
    C61 C62 C63 C64 . . . . 0.2(8) ?
    C62 C63 C64 C65 . . . . -0.7(9) ?
    C63 C64 C65 C66 . . . . -0.4(8) ?
    C62 C61 C66 C65 . . . . -2.5(6) ?
    C6 C61 C66 C65 . . . . 178.3(4) ?
    C64 C65 C66 C61 . . . . 2.0(7) ?
loop_
    _geom_hbond_atom_site_label_D
    _geom_hbond_atom_site_label_H
    _geom_hbond_atom_site_label_A
    _geom_hbond_site_symmetry_A
    _geom_hbond_distance_DH
    _geom_hbond_distance_HA
    _geom_hbond_distance_DA
    _geom_hbond_angle_DHA
    _geom_hbond_publ_flag
    N7 H7 N15 . 0.97(4) 1.87(5) 2.671(4) 138(4) y
    C13 H13 N2 . 0.93 2.31 2.919(5) 122 y
    C53 H53 O18 4_646 0.93 2.54 3.250(5) 133 y
data_global
_journal_data_validation_number     ?
_journal_date_recd_electronic     2011-02-07
_journal_date_accepted     2011-02-14
_journal_name_full     'Acta Crystallographica, Section E'
_journal_year     2011
_journal_volume     67
_journal_issue      3
_journal_page_first     o651
_journal_page_last     o651
_journal_paper_category     QO
_journal_coeditor_code     XU5158
_publ_contact_author_name     'Zbigniew Karczmarzyk'
_publ_contact_author_address
;
Department of Chemistry
University of Podlasie
ul. 3 Maja 54
08-100 siedlce, Poland
;
_publ_contact_author_email     kar@uph.edu.pl
_publ_contact_author_fax     '48 25 644 20 45'
_publ_contact_author_phone     '48 25 643 10 17'
_publ_section_title
;\
<i>N</i>-{2-[(4<i>S</i>)-4-<i>tert</i>-Butyl-4,5-dihydro-1,3-oxazol-2-yl]\
phenyl}-5,6-diphenyl-1,2,4-triazin-3-amine
;
loop_
    _publ_author_name
    _publ_author_address
    'Karczmarzyk, Zbigniew'
;
Department of Chemistry
University of Podlasie
ul. 3 Maja 54
08-110 Siedlce, Poland
;
    'Woli\'nska, Ewa'
;
Department of Chemistry
University of Podlasie
ul. 3 Maja 54
08-110 Siedlce, Poland
;
    'Fruzi\'nski, Andrzej'
;
Department of General and Ecological Chemistry
Technical University
ul. \.Zeromskiego 115
90-924 \/L\'od\'z, Poland
;
