# Supplementary material for: N-{2-[(4S)-4-tert-Butyl-4,5-dihydro-1,3-oxazol-2-yl]phen­yl}-5,6-diphenyl-1,2,4-triazin-3-amine
Source: Acta Crystallogr Sect E Struct Rep Online. 2011 Feb 19;67(Pt 3):o651. doi: 10.1107/S1600536811005411 (PMC3052057; doi:10.1107/S1600536811005411)
Supplement: Supplementary file 2 [file e-67-0o651-Isup2.hkl]

#
# h,k,l, Fc-squared, Fo-squared, sigma(Fo-squared) and status flag
#
data_I
_shelx_title ' ewms35 in P 21 21 21'
_shelx_refln_list_code          4
_shelx_F_calc_maximum      136.38
_exptl_crystal_F_000       952.00
_reflns_d_resolution_high  0.8193
 
loop_
 _symmetry_equiv_pos_as_xyz
 'x, y, z'
 '-x+1/2, -y, z+1/2'
 'x+1/2, -y+1/2, -z'
 '-x, y+1/2, -z+1/2'
 
_cell_length_a     6.3306
_cell_length_b    16.9244
_cell_length_c    22.5787
_cell_angle_alpha  90.000
_cell_angle_beta   90.000
_cell_angle_gamma  90.000
 
_shelx_F_squared_multiplier     1.000
 
loop_
 _refln_index_h
 _refln_index_k
 _refln_index_l
 _refln_F_squared_calc
 _refln_F_squared_meas
 _refln_F_squared_sigma
 _refln_observed_status
   2   0   0      953.87      864.80     42.57 o
   4   0   0       20.48       18.46      5.79 o
   1   1   0    12899.46    14668.22    499.16 o
   2   1   0      252.89      229.81      8.74 o
   3   1   0       25.43       29.22      3.16 o
   4   1   0       29.69       25.47      6.06 o
   5   1   0      226.64      246.90     33.38 o
   0   2   0    14573.93    17532.88    843.72 o
   1   2   0      819.67      721.69     24.97 o
   2   2   0      183.46      160.02      6.38 o
   3   2   0       65.39       65.74      3.89 o
   4   2   0      386.51      373.53     21.58 o
   5   2   0        2.63       10.03     12.88 o
   6   2   0       17.59       21.40      9.40 o
   1   3   0       17.47       19.00      3.47 o
   2   3   0     2569.39     2442.75     92.07 o
   3   3   0      131.07      123.39      5.23 o
   4   3   0      107.91      104.22      8.97 o
   5   3   0      217.02      246.76     20.71 o
   6   3   0       74.23       73.68     10.42 o
   7   3   0       16.72       31.90     11.63 o
   0   4   0     2080.89     1651.20     79.90 o
   1   4   0      864.15      691.60     29.57 o
   2   4   0      147.08      142.36      8.00 o
   3   4   0     1112.78     1065.72     35.99 o
   4   4   0        4.18        6.14      4.07 o
   5   4   0       62.70       70.13     10.71 o
   6   4   0        7.93       12.69      8.55 o
   7   4   0        5.90        7.23      9.90 o
   1   5   0       58.98       55.60      4.85 o
   2   5   0      587.64      557.08     28.91 o
   3   5   0      120.94      121.02      5.39 o
   4   5   0       30.98       27.20      3.99 o
   5   5   0      257.87      285.72     18.69 o
   6   5   0       24.53       22.23      7.25 o
   7   5   0        5.65       13.47      7.00 o
   0   6   0     1691.37     1378.51     66.98 o
   1   6   0        0.07       -4.63      5.21 o
   2   6   0        0.00        2.45      2.67 o
   3   6   0       25.71       30.36      3.28 o
   4   6   0       42.14       38.56      6.27 o
   5   6   0      147.16      143.95     10.23 o
   6   6   0       33.53       32.81      8.61 o
   7   6   0        0.71        4.24     10.22 o
   1   7   0     1385.32     1360.26     50.70 o
   2   7   0       13.56        9.59      2.75 o
   3   7   0       22.58       15.42      3.18 o
   4   7   0      187.81      189.03     11.58 o
   5   7   0       39.01       28.36      6.09 o
   6   7   0       11.74       17.36      7.58 o
   7   7   0        2.88        6.02      4.97 o
   0   8   0      210.65      212.76     11.54 o
   1   8   0     1051.32     1053.18     31.22 o
   2   8   0      335.84      373.98     12.72 o
   3   8   0       11.38        7.93      3.83 o
   4   8   0       20.41       30.23      6.08 o
   5   8   0       17.07       10.92      5.32 o
   6   8   0       28.96       22.99      7.84 o
   7   8   0        2.55        7.64      4.72 o
   1   9   0       10.02        7.19      3.61 o
   2   9   0       56.57       58.08      4.38 o
   3   9   0       16.13       13.71      4.31 o
   4   9   0       23.39       22.92      6.17 o
   5   9   0        0.89        1.19      5.09 o
   6   9   0       13.53       15.11      6.41 o
   0  10   0     1877.82     1987.68     92.81 o
   1  10   0        5.35        5.79      2.85 o
   2  10   0       79.06       81.49      5.32 o
   3  10   0        0.05       21.54      9.13 o
   4  10   0       41.92       50.35      5.23 o
   5  10   0       37.09       25.91      5.36 o
   6  10   0       27.86       30.49      6.37 o
   1  11   0      192.17      194.55      9.44 o
   2  11   0      213.83      225.29     14.02 o
   3  11   0      527.76      572.49     30.32 o
   4  11   0       11.44        5.24      4.76 o
   5  11   0        3.28        2.62      6.36 o
   6  11   0        0.02       -4.49      4.49 o
   0  12   0       44.04       71.85     11.16 o
   1  12   0        0.37       -3.47      7.01 o
   2  12   0       63.12       63.63      7.27 o
   3  12   0      183.79      192.83      9.96 o
   4  12   0       45.86       52.94      6.14 o
   5  12   0        0.82       -2.98      5.89 o
   6  12   0        0.40        2.34      4.26 o
   1  13   0        9.49       14.71      5.81 o
   2  13   0       19.18       19.76      6.53 o
   3  13   0      380.25      361.05     15.00 o
   4  13   0        0.00        6.79      4.98 o
   5  13   0       10.16       29.40      7.22 o
   6  13   0        0.04        1.89      6.60 o
   0  14   0       99.40       85.39     19.03 o
   1  14   0        8.23        9.75      8.41 o
   2  14   0       10.89        7.66      7.52 o
   3  14   0        4.84       -4.54      4.54 o
   4  14   0        0.32       10.34      7.91 o
   5  14   0        1.59       -1.95      5.29 o
   1  15   0        0.15       -3.23      6.68 o
   2  15   0       81.08       70.67      8.15 o
   3  15   0        6.87        5.76      9.10 o
   4  15   0       33.02       21.15      6.98 o
   5  15   0        8.97        3.74      4.51 o
   0  16   0       77.72       80.14     10.69 o
   1  16   0        7.84        2.77      6.80 o
   2  16   0        0.13        7.55     10.31 o
   3  16   0        2.51        5.83      7.76 o
   4  16   0        0.91        2.32      5.41 o
   1  17   0        3.70       14.61     10.87 o
   2  17   0        0.75       -1.13      8.70 o
   3  17   0       22.19       34.53      8.84 o
   4  17   0       12.29       12.43      7.01 o
   0  18   0       35.87       11.13     15.75 o
   1  18   0        0.45        7.04     10.37 o
   2  18   0        1.06        2.15      8.40 o
   3  18   0        0.70        7.94      6.59 o
   1  19   0        8.18       12.82      9.34 o
   2  19   0        4.98        8.75      7.78 o
   0  20   0        0.21       -4.71     13.35 o
   1  20   0        2.13        3.70      8.83 o
   1   0   1     1581.60     1303.12     44.59 o
   2   0   1       49.89       47.37      3.33 o
   3   0   1      456.86      425.70     14.24 o
   4   0   1      382.85      429.89     18.72 o
   0   1   1       19.87       17.92      1.82 o
   1   1   1      829.57      695.98     17.03 o
   2   1   1      114.09      101.67      3.21 o
   3   1   1       89.14       84.24      3.30 o
   4   1   1      391.44      406.42     15.01 o
   5   1   1      165.61      160.01     17.25 o
   0   2   1     3128.89     2788.53     94.96 o
   1   2   1     3231.46     2830.97     75.25 o
   2   2   1      172.07      154.77      4.57 o
   3   2   1       90.20       98.87      4.13 o
   4   2   1      123.46      123.49      6.87 o
   5   2   1       17.57       20.55      6.79 o
   6   2   1       28.73       19.45      6.48 o
   0   3   1     1174.64      891.77     33.77 o
   1   3   1     3151.36     2846.78     75.71 o
   2   3   1      341.68      338.02      9.70 o
   3   3   1      416.17      431.45     10.37 o
   4   3   1      103.76      113.60      7.94 o
   5   3   1      184.24      222.17     16.90 o
   6   3   1       38.58       31.57      6.01 o
   7   3   1        2.06       -4.29      6.65 o
   0   4   1     2655.08     2126.61     72.71 o
   1   4   1       72.66       65.29      2.52 o
   2   4   1      170.02      167.11      5.61 o
   3   4   1       53.90       51.61      2.66 o
   4   4   1       75.49       72.49      4.42 o
   5   4   1      251.25      257.79     17.13 o
   6   4   1        9.00       -0.12      4.53 o
   7   4   1        7.59       14.88     15.87 o
   0   5   1     2158.72     1879.10     64.25 o
   1   5   1      438.08      375.57     11.33 o
   2   5   1     1258.83     1203.92     36.61 o
   3   5   1      266.41      275.38      7.11 o
   4   5   1       39.34       35.60      4.34 o
   5   5   1       25.70       29.93      5.30 o
   6   5   1       28.69       20.35      5.50 o
   7   5   1        1.91        2.75      4.85 o
   0   6   1      217.24      198.57      7.58 o
   1   6   1      177.59      165.92      5.58 o
   2   6   1      120.97      116.96      3.70 o
   3   6   1       85.53       86.54      3.35 o
   4   6   1       41.15       54.10      4.99 o
   5   6   1       84.82       81.34      6.23 o
   6   6   1        4.98       11.04      5.57 o
   7   6   1        1.49       -4.50      4.50 o
   0   7   1     1252.54     1113.32     47.59 o
   1   7   1      306.64      286.19      8.11 o
   2   7   1      374.32      403.13      9.32 o
   3   7   1      489.31      505.91     12.55 o
   4   7   1        9.42        9.94      3.73 o
   5   7   1      120.77      121.09      7.59 o
   6   7   1       19.38       25.55      5.79 o
   7   7   1        1.67       -3.08      3.32 o
   0   8   1       31.53       40.46      3.84 o
   1   8   1      454.38      431.54      9.97 o
   2   8   1      293.52      292.00      7.16 o
   3   8   1      342.80      358.46      9.17 o
   4   8   1      116.54      111.49      6.19 o
   5   8   1       52.40       61.60      4.74 o
   6   8   1        9.09       17.21      5.24 o
   7   8   1        4.60        7.51      3.59 o
   0   9   1     1257.24     1320.60     42.13 o
   1   9   1       37.52       46.01      2.63 o
   2   9   1      272.77      282.61      7.46 o
   3   9   1      199.72      200.20      6.76 o
   4   9   1       81.80       86.06      6.00 o
   5   9   1       14.63       13.49      3.70 o
   6   9   1       11.70        9.91      4.48 o
   0  10   1      139.55      150.88      7.31 o
   1  10   1       23.33       22.70      2.18 o
   2  10   1        0.29        1.86      2.46 o
   3  10   1       31.16       29.23      5.04 o
   4  10   1      284.00      294.71      8.31 o
   5  10   1        6.84        7.74      3.35 o
   6  10   1        0.82        2.36      4.38 o
   0  11   1        0.58        5.21      3.54 o
   1  11   1      156.49      173.05      5.70 o
   2  11   1       22.20       24.65      3.99 o
   3  11   1       41.14       46.85      5.25 o
   4  11   1      191.68      200.51      6.92 o
   5  11   1        6.75       -1.42      4.37 o
   6  11   1        7.90        7.49      3.52 o
   0  12   1        4.39        7.75      5.05 o
   1  12   1      132.34      141.63      7.24 o
   2  12   1      138.24      145.63      7.53 o
   3  12   1       12.26        5.35      3.45 o
   4  12   1      108.79      108.82      5.05 o
   5  12   1        9.91       10.03      4.12 o
   6  12   1        2.00       -2.20      2.92 o
   0  13   1        8.45       15.11      7.18 o
   1  13   1       18.68       17.63      5.07 o
   2  13   1       15.88       14.16      4.50 o
   3  13   1       30.31       25.65      3.74 o
   4  13   1        9.49        9.43      3.79 o
   5  13   1        1.29        6.74      4.27 o
   0  14   1      105.94      117.18     10.48 o
   1  14   1       41.96       37.82      4.87 o
   2  14   1       48.87       48.02      4.82 o
   3  14   1       21.69       16.59      3.86 o
   4  14   1        3.98        8.69      4.77 o
   5  14   1        0.68        1.89      3.66 o
   0  15   1       16.72       19.63      5.90 o
   1  15   1       21.34       16.95      5.05 o
   2  15   1       58.23       62.38      5.45 o
   3  15   1       42.22       39.48      6.52 o
   4  15   1        3.48        2.50      4.33 o
   5  15   1        0.12       -2.85      2.85 o
   0  16   1       32.21       26.97      7.24 o
   1  16   1       72.29       66.58      6.66 o
   2  16   1       34.91       37.54      6.70 o
   3  16   1       31.13       37.68      7.40 o
   4  16   1        6.98        5.22      4.32 o
   0  17   1       72.09       73.93     14.39 o
   1  17   1       61.76       56.41      8.87 o
   2  17   1       30.06       21.20      6.43 o
   3  17   1       11.77       13.87      6.21 o
   4  17   1        1.19       -2.30      3.68 o
   0  18   1       52.79       37.50     12.15 o
   1  18   1       21.91       28.64      7.40 o
   2  18   1        5.10        7.15      5.75 o
   3  18   1        6.20        3.96      4.58 o
   0  19   1       19.34       33.49     10.58 o
   1  19   1        5.29       -4.61      6.06 o
   2  19   1       16.07        4.78      5.30 o
   0  20   1        6.97        3.91      7.59 o
   1  20   1        4.21       11.99      5.93 o
   0   0   2       19.34       15.70      2.19 o
   1   0   2     2314.19     1940.05     66.15 o
   2   0   2       53.59       52.61      3.64 o
   3   0   2      302.65      292.40     11.34 o
   4   0   2      133.98      128.12      7.62 o
   5   0   2       47.99       42.75     17.60 o
   0   1   2    14350.78    18564.07    632.17 o
   1   1   2     9488.30     9561.41    230.00 o
   2   1   2      170.19      151.94      4.81 o
   3   1   2      445.97      416.20     10.53 o
   4   1   2      308.54      331.70     10.59 o
   5   1   2       45.59       48.64      7.62 o
   0   2   2       35.30       32.52      1.80 o
   1   2   2    10843.49    11189.34    281.96 o
   2   2   2     1313.34     1188.01     30.32 o
   3   2   2      658.26      604.64     13.78 o
   4   2   2       32.55       37.48      4.42 o
   5   2   2       61.33       93.10      9.73 o
   6   2   2       10.36       -3.69      4.96 o
   0   3   2     4519.36     4078.20    138.95 o
   1   3   2      472.60      396.74     11.08 o
   2   3   2      283.36      272.12      8.06 o
   3   3   2     1105.18     1067.35     23.68 o
   4   3   2      125.27      170.80      6.59 o
   5   3   2       52.68       52.48      8.62 o
   6   3   2       24.04       18.07      6.35 o
   7   3   2       23.82       13.95      8.88 o
   0   4   2       62.00       68.43      3.42 o
   1   4   2       36.63       31.97      2.77 o
   2   4   2     1801.31     1665.97     44.54 o
   3   4   2     1103.70     1026.34     23.05 o
   4   4   2        5.26        2.31      2.78 o
   5   4   2       70.13       80.37      9.21 o
   6   4   2       45.72       41.56      5.63 o
   7   4   2        6.55        8.98      5.24 o
   0   5   2       53.09       53.27      3.00 o
   1   5   2      164.57      156.41      4.96 o
   2   5   2      252.88      245.53      6.97 o
   3   5   2      580.93      566.23     14.58 o
   4   5   2       61.73       63.30      3.92 o
   5   5   2       22.22       29.66      5.03 o
   6   5   2       35.70       41.66      6.44 o
   7   5   2        6.67        4.21      4.75 o
   0   6   2      610.35      566.09     21.88 o
   1   6   2      804.56      764.28     22.01 o
   2   6   2      705.30      678.90     15.15 o
   3   6   2       28.06       31.13      2.50 o
   4   6   2       88.37       96.47      6.19 o
   5   6   2      243.06      268.54     13.80 o
   6   6   2       14.89        8.72      5.45 o
   7   6   2        2.61        3.35      4.55 o
   0   7   2      306.10      290.75     11.99 o
   1   7   2      592.39      602.29     14.74 o
   2   7   2      409.09      411.54      9.88 o
   3   7   2      175.20      182.51      5.35 o
   4   7   2      189.19      189.84      9.71 o
   5   7   2       11.58        4.12      3.46 o
   6   7   2        1.55        3.48      5.21 o
   7   7   2        2.99       -1.36      3.70 o
   0   8   2     1238.11     1293.38     39.70 o
   1   8   2     1045.74     1043.49     22.83 o
   2   8   2      550.12      534.40     11.84 o
   3   8   2       46.92       52.33      3.73 o
   4   8   2      139.18      178.12      9.00 o
   5   8   2        1.86       -3.27      3.27 o
   6   8   2       20.83       18.75      5.38 o
   7   8   2        2.21        1.82      4.18 o
   0   9   2        1.47        1.59      2.65 o
   1   9   2      722.96      769.60     17.18 o
   2   9   2       10.87       13.76      2.22 o
   3   9   2       42.04       47.54      4.52 o
   4   9   2       78.40       95.59      5.91 o
   5   9   2      143.23      151.98      6.19 o
   6   9   2       32.29       29.65      5.23 o
   0  10   2      111.81      125.42      6.40 o
   1  10   2      163.59      157.11      4.74 o
   2  10   2       64.00       63.80      3.43 o
   3  10   2      251.88      225.79     10.22 o
   4  10   2       48.24       49.04      3.72 o
   5  10   2       42.46       44.73      3.69 o
   6  10   2        5.61        4.11      3.80 o
   0  11   2      153.36      154.69      7.67 o
   1  11   2       36.54       40.90      3.55 o
   2  11   2       39.35       44.69      4.45 o
   3  11   2      336.57      363.36     14.60 o
   4  11   2       16.54       20.48      3.52 o
   5  11   2       24.23       22.73      5.84 o
   6  11   2       10.19       14.41      3.78 o
   0  12   2       54.32       58.68      6.18 o
   1  12   2      118.15      121.35      7.36 o
   2  12   2       75.99       77.05      5.65 o
   3  12   2      207.02      219.40      7.21 o
   4  12   2       67.04       71.24      4.36 o
   5  12   2        0.99       -1.05      3.85 o
   6  12   2        0.37        1.84      2.86 o
   0  13   2       26.61       21.77     10.00 o
   1  13   2       24.70       26.21      6.02 o
   2  13   2       22.16       18.57      4.21 o
   3  13   2      139.52      142.81      5.83 o
   4  13   2        3.50       -1.04      4.72 o
   5  13   2        1.89        5.99      4.15 o
   0  14   2       21.87       17.15      6.54 o
   1  14   2       31.66       27.85      4.19 o
   2  14   2       86.41       95.40      5.87 o
   3  14   2      106.70      112.58      5.18 o
   4  14   2        3.65        3.13      4.73 o
   5  14   2        1.23        3.04      3.64 o
   0  15   2       19.47       16.83      7.36 o
   1  15   2       37.70       33.75      5.04 o
   2  15   2       55.56       56.23      5.33 o
   3  15   2       16.29        8.70      5.78 o
   4  15   2        6.76       -3.96      3.96 o
   5  15   2        0.70        8.55      3.60 o
   0  16   2        6.45       13.05      7.15 o
   1  16   2       63.70       65.56      6.02 o
   2  16   2       23.77       33.98      7.42 o
   3  16   2       27.61       37.78      6.65 o
   4  16   2        3.59        6.88      4.35 o
   0  17   2       21.28       34.92     12.36 o
   1  17   2        5.73       -3.69      7.13 o
   2  17   2        6.27       10.70      6.65 o
   3  17   2       26.53       18.58      5.85 o
   4  17   2        5.35       -0.51      3.32 o
   0  18   2       22.05       18.58     10.94 o
   1  18   2       19.19       19.82      7.83 o
   2  18   2        3.67        6.14      5.70 o
   3  18   2        2.38       -0.80      4.32 o
   0  19   2       22.71       16.12      9.71 o
   1  19   2       13.18       15.14      6.60 o
   2  19   2        4.50       11.31      6.20 o
   0  20   2        0.86       -3.59      7.08 o
   1  20   2        8.28       16.89      5.85 o
   1   0   3      469.48      432.50     16.65 o
   2   0   3      480.43      429.66     15.41 o
   3   0   3     1179.40     1113.69     36.74 o
   4   0   3      154.37      165.27      8.37 o
   5   0   3      134.54      153.98     18.97 o
   0   1   3      322.77      273.11      9.74 o
   1   1   3     2349.74     2021.90     50.66 o
   2   1   3     1968.17     1816.09     43.85 o
   3   1   3     1634.88     1607.51     34.86 o
   4   1   3       11.69       16.49      2.71 o
   5   1   3        4.33        4.27      5.95 o
   6   1   3       14.03       11.31     14.77 o
   0   2   3     1037.68      822.88     28.28 o
   1   2   3    10429.62    10619.80    267.60 o
   2   2   3      272.59      260.53      7.35 o
   3   2   3      628.68      654.73     14.50 o
   4   2   3       46.84       47.96      3.54 o
   5   2   3       82.23       99.45     10.12 o
   6   2   3        8.42        3.01      6.31 o
   0   3   3    16475.40    18022.04    613.07 o
   1   3   3    13054.36    13921.98    368.72 o
   2   3   3      782.11      710.63     19.47 o
   3   3   3      560.88      564.79     12.76 o
   4   3   3       61.41       62.79      3.69 o
   5   3   3      123.67      116.92     11.19 o
   6   3   3       11.39        6.05      4.96 o
   7   3   3        6.39        8.68      6.12 o
   0   4   3      535.80      505.01     17.71 o
   1   4   3       42.45       40.12      2.57 o
   2   4   3      954.59      908.83     24.61 o
   3   4   3      494.94      514.61     12.17 o
   4   4   3      173.23      183.92      6.31 o
   5   4   3       22.42       31.18      6.85 o
   6   4   3       97.05       73.38     12.78 o
   7   4   3       15.59       21.17      5.51 o
   0   5   3       19.86       25.15      2.94 o
   1   5   3       49.04       42.87      3.11 o
   2   5   3     1695.79     1621.97     36.92 o
   3   5   3       22.09       24.51      2.29 o
   4   5   3      257.15      270.03     10.97 o
   5   5   3       84.00       91.25      6.40 o
   6   5   3       43.42       51.18      7.55 o
   7   5   3        3.74       -1.10      4.64 o
   0   6   3        3.67        3.61      2.51 o
   1   6   3      208.91      217.43      6.56 o
   2   6   3      979.82      974.85     19.87 o
   3   6   3        8.26        6.06      2.18 o
   4   6   3       51.59       56.00      5.63 o
   5   6   3      197.85      174.66      7.16 o
   6   6   3       10.10        3.72      5.42 o
   7   6   3        3.75        3.35      4.43 o
   0   7   3      149.07      172.45      8.45 o
   1   7   3      224.33      220.95      6.03 o
   2   7   3      398.69      380.95      8.67 o
   3   7   3      157.60      178.95      5.75 o
   4   7   3      118.90      108.72      6.83 o
   5   7   3      139.12      140.73      6.62 o
   6   7   3       25.66       29.64      5.99 o
   7   7   3       11.01       13.65      5.96 o
   0   8   3      119.51      137.49      5.43 o
   1   8   3      530.16      561.80     12.27 o
   2   8   3      138.92      142.08      4.05 o
   3   8   3      141.38      144.27      6.25 o
   4   8   3      257.50      291.99     12.67 o
   5   8   3      127.75      139.89      5.51 o
   6   8   3       10.69       14.18      4.98 o
   7   8   3        4.09        2.48      3.81 o
   0   9   3       17.58        9.66      4.08 o
   1   9   3      156.80      162.23      4.62 o
   2   9   3       12.28       13.10      2.36 o
   3   9   3       67.11       79.58      4.85 o
   4   9   3      129.65      149.30      6.47 o
   5   9   3       15.87       15.73      3.35 o
   6   9   3        1.55       -0.03      3.98 o
   0  10   3      962.03      953.08     32.27 o
   1  10   3      112.43      112.21      3.87 o
   2  10   3      170.74      162.10      5.24 o
   3  10   3       19.83       16.87      4.50 o
   4  10   3      141.44      146.43      6.27 o
   5  10   3        3.58       -3.92      3.92 o
   6  10   3        4.56        3.88      3.63 o
   0  11   3       19.04       16.97      3.86 o
   1  11   3       12.52       13.75      3.97 o
   2  11   3       57.99       69.83      4.82 o
   3  11   3       10.64       10.18      4.78 o
   4  11   3       34.73       31.59      3.84 o
   5  11   3        1.66       -1.34      4.08 o
   6  11   3        0.92       -1.50      3.29 o
   0  12   3       29.02       42.32      5.80 o
   1  12   3       50.06       52.12      5.36 o
   2  12   3        6.87        7.58      4.00 o
   3  12   3      344.55      348.72     10.16 o
   4  12   3       14.38       17.49      3.43 o
   5  12   3       15.46       13.34      4.12 o
   6  12   3        5.30        5.07      2.86 o
   0  13   3        7.39        5.09      5.19 o
   1  13   3       55.01       53.66      5.69 o
   2  13   3       59.69       53.23      4.36 o
   3  13   3       89.79       87.41      4.81 o
   4  13   3       17.09       10.52      5.27 o
   5  13   3        1.30       -3.79      3.79 o
   0  14   3       26.60       27.25      7.76 o
   1  14   3      114.74      108.47      6.00 o
   2  14   3       77.16       84.20      6.10 o
   3  14   3       36.93       36.67      4.13 o
   4  14   3        3.73        6.82      5.03 o
   5  14   3        4.41        2.26      3.44 o
   0  15   3       23.74       21.59      7.07 o
   1  15   3       16.20       14.82      4.12 o
   2  15   3        2.54       -0.60      4.19 o
   3  15   3       50.18       45.11      6.52 o
   4  15   3       14.11       12.07      4.94 o
   5  15   3        0.96        5.85      4.16 o
   0  16   3       39.86       41.65      7.69 o
   1  16   3        4.89        2.89      4.09 o
   2  16   3       64.91       71.39      9.46 o
   3  16   3        1.74        2.01      5.15 o
   4  16   3        2.90       -4.18      4.18 o
   0  17   3        2.00      -10.02     10.02 o
   1  17   3       45.15       31.52      7.88 o
   2  17   3       29.80       38.54      7.37 o
   3  17   3        5.72       -5.33      5.33 o
   4  17   3        3.74        1.36      3.57 o
   0  18   3       29.02       30.57     11.23 o
   1  18   3        6.03       -0.11      7.12 o
   2  18   3       14.03       12.97      5.85 o
   3  18   3        0.08        1.07      4.56 o
   0  19   3        1.76       12.34      9.89 o
   1  19   3        8.76        8.05      6.33 o
   2  19   3        6.50        2.60      5.37 o
   0  20   3        4.26      -10.13     11.28 o
   1  20   3        1.34       -5.36      5.36 o
   0   0   4      940.32      800.67     39.04 o
   1   0   4      753.64      678.84     25.57 o
   2   0   4      706.50      636.38     24.27 o
   3   0   4       57.69       65.16      4.29 o
   4   0   4      601.19      551.43     21.23 o
   5   0   4        4.60        1.03      9.98 o
   0   1   4     1212.87      933.84     32.33 o
   1   1   4     5049.88     4829.42    120.86 o
   2   1   4      689.88      630.95     19.01 o
   3   1   4       63.14       64.40      2.78 o
   4   1   4       42.80       49.40      3.10 o
   5   1   4      171.52      172.83     11.14 o
   6   1   4        5.71        2.80     21.29 o
   0   2   4     5995.00     5447.76    185.56 o
   1   2   4    16273.92    18317.30    461.34 o
   2   2   4      214.15      197.46      5.97 o
   3   2   4      407.96      387.74      9.48 o
   4   2   4      308.09      320.62      9.33 o
   5   2   4       15.42       20.96      6.32 o
   6   2   4        5.27       13.77      6.86 o
   0   3   4    18600.60    21429.04    729.19 o
   1   3   4     4046.24     3800.33     95.81 o
   2   3   4      653.10      595.47     17.23 o
   3   3   4      156.85      168.26      4.62 o
   4   3   4       56.08       65.62      4.01 o
   5   3   4      122.64      137.22     10.52 o
   6   3   4      149.13      150.59     10.07 o
   7   3   4        0.27       -4.89      4.89 o
   0   4   4     1235.22     1050.88     36.06 o
   1   4   4     5152.48     4880.98    135.83 o
   2   4   4      144.82      142.58      5.08 o
   3   4   4       51.56       56.30      2.56 o
   4   4   4       77.53       85.30      4.89 o
   5   4   4       29.06       26.96      5.19 o
   6   4   4       53.95       52.16      8.78 o
   7   4   4        1.38        9.12      9.34 o
   0   5   4      541.36      532.24     20.71 o
   1   5   4      320.25      276.05      8.18 o
   2   5   4      621.16      675.01     14.06 o
   3   5   4       89.42      107.90      3.72 o
   4   5   4       40.59       51.16      4.66 o
   5   5   4       10.37       12.87      4.16 o
   6   5   4      210.05      198.45     19.92 o
   7   5   4        5.11       11.10      4.95 o
   0   6   4       68.30       66.68      6.76 o
   1   6   4      549.63      518.91     14.43 o
   2   6   4      478.61      468.09     10.26 o
   3   6   4      232.46      258.01      6.88 o
   4   6   4       42.10       44.67      5.06 o
   5   6   4       16.27       14.32      3.91 o
   6   6   4        5.96       -3.00      5.10 o
   7   6   4        2.46       11.83      9.70 o
   0   7   4      679.69      642.80     20.59 o
   1   7   4       25.20       25.38      1.85 o
   2   7   4      175.10      180.36      4.70 o
   3   7   4       32.78       30.27      2.75 o
   4   7   4        6.60        2.56      4.44 o
   5   7   4       44.07       42.92      4.10 o
   6   7   4       53.43       55.28      6.37 o
   7   7   4        1.32        0.97      4.11 o
   0   8   4        7.56        3.82      2.47 o
   1   8   4      662.93      713.42     16.14 o
   2   8   4      200.30      193.74      5.17 o
   3   8   4      202.98      209.31      7.51 o
   4   8   4       67.50       64.51      7.20 o
   5   8   4       74.67       83.84      4.51 o
   6   8   4       11.77       10.75      4.53 o
   7   8   4        0.54        1.99      4.65 o
   0   9   4      788.78      815.07     27.68 o
   1   9   4       14.90       14.34      2.22 o
   2   9   4       59.85       61.66      2.94 o
   3   9   4       99.93      114.74      5.84 o
   4   9   4       98.28      100.14      4.84 o
   5   9   4       10.99       12.38      3.33 o
   6   9   4        4.65        6.07      3.73 o
   0  10   4       66.95       67.74      4.26 o
   1  10   4       34.23       37.30      2.84 o
   2  10   4      111.43      112.33      4.23 o
   3  10   4      277.02      290.21     12.24 o
   4  10   4       34.83       38.75      3.71 o
   5  10   4       73.71       77.67      7.47 o
   6  10   4       11.53       10.12      3.48 o
   0  11   4      152.70      147.46      6.82 o
   1  11   4      221.65      235.68      7.48 o
   2  11   4        7.73        0.13      3.80 o
   3  11   4        2.98        8.15      4.43 o
   4  11   4       36.19       32.46      4.11 o
   5  11   4       11.50       14.82      4.25 o
   6  11   4        1.67        9.06      5.21 o
   0  12   4       14.94        6.04      6.54 o
   1  12   4        4.60        0.00      3.87 o
   2  12   4       38.03       47.10      4.69 o
   3  12   4       43.79       38.74      3.98 o
   4  12   4       44.73       44.22      4.03 o
   5  12   4        2.67        2.52      3.99 o
   6  12   4        5.09        7.64      2.90 o
   0  13   4       19.23       17.20     12.68 o
   1  13   4       94.95       90.13      6.75 o
   2  13   4      143.11      150.04      5.87 o
   3  13   4        7.65       11.52      3.56 o
   4  13   4        4.73        9.47      5.74 o
   5  13   4        6.51        5.96      4.01 o
   0  14   4      109.31      127.19      9.16 o
   1  14   4       25.43       28.82      5.13 o
   2  14   4       31.90       25.13      4.68 o
   3  14   4       49.27       47.83      4.05 o
   4  14   4       18.16       13.67      6.60 o
   5  14   4        4.21        6.28      3.47 o
   0  15   4      147.92      162.17     10.94 o
   1  15   4       13.18       19.18      4.24 o
   2  15   4      231.98      228.43      9.30 o
   3  15   4       62.73       55.76      6.87 o
   4  15   4       22.20       16.52      5.01 o
   5  15   4        0.11        0.93      3.85 o
   0  16   4       75.88       85.08      9.88 o
   1  16   4        2.29        6.61      4.43 o
   2  16   4       39.91       28.36      8.16 o
   3  16   4       19.06       17.93      5.48 o
   4  16   4        3.93        1.22      4.29 o
   0  17   4       28.89       17.35     12.64 o
   1  17   4        1.44       -6.52      6.67 o
   2  17   4       27.99       19.71      6.90 o
   3  17   4        4.70       -4.69      4.69 o
   4  17   4        2.28       -2.68      4.42 o
   0  18   4        9.24        4.17     10.11 o
   1  18   4        3.86       -5.55      6.74 o
   2  18   4        4.76       -2.13      5.86 o
   3  18   4       21.91       10.98      4.82 o
   0  19   4        2.28       10.46     11.93 o
   1  19   4        1.79        5.14      6.03 o
   2  19   4        7.23       -1.21      4.87 o
   0  20   4        0.61       -0.10      8.93 o
   1  20   4       10.09       15.11      7.81 o
   1   0   5     8463.15     8621.61    318.65 o
   2   0   5       15.29       19.79      4.38 o
   3   0   5      402.10      455.54     15.97 o
   4   0   5       22.80       22.38      3.77 o
   5   0   5       27.53       19.20     23.57 o
   6   0   5        2.69       -4.40     14.45 o
   0   1   5     8173.99     8282.97    282.11 o
   1   1   5       37.80       35.64      1.85 o
   2   1   5      542.31      514.84     15.74 o
   3   1   5      390.05      373.47      9.01 o
   4   1   5      252.26      237.88      7.47 o
   5   1   5       15.30       12.44      5.08 o
   6   1   5       39.56       50.49     14.27 o
   0   2   5     9156.12     9345.35    318.16 o
   1   2   5     5104.93     4601.90    110.68 o
   2   2   5      889.67      867.22     27.96 o
   3   2   5      624.55      692.34     16.59 o
   4   2   5      159.36      176.20      5.82 o
   5   2   5        5.49        1.90      4.92 o
   6   2   5       59.92       45.18      7.69 o
   7   2   5        8.85        9.11     12.41 o
   0   3   5    10258.96    10488.58    356.97 o
   1   3   5     4225.09     4016.60    106.42 o
   2   3   5      389.80      379.98     12.13 o
   3   3   5      148.63      164.17      4.67 o
   4   3   5       83.47       92.27      4.12 o
   5   3   5       33.68       37.96      5.01 o
   6   3   5       21.58       18.91      8.02 o
   7   3   5       17.91       31.75      7.36 o
   0   4   5       93.59       82.55      3.80 o
   1   4   5      920.67      803.28     22.98 o
   2   4   5      115.86      107.30      3.30 o
   3   4   5       91.04      102.32      3.98 o
   4   4   5       30.84       28.31      3.79 o
   5   4   5       51.02       47.34      4.92 o
   6   4   5        3.79        7.09      7.37 o
   7   4   5        0.99       -3.56      4.80 o
   0   5   5      730.47      652.30     25.19 o
   1   5   5      389.13      365.32     10.41 o
   2   5   5     4614.96     4797.07     98.68 o
   3   5   5        6.81        8.20      2.35 o
   4   5   5        8.37       14.24      3.86 o
   5   5   5       18.72       20.31      4.21 o
   6   5   5       29.36       24.13      6.89 o
   7   5   5       17.48       18.04      5.19 o
   0   6   5       12.35       11.41      2.78 o
   1   6   5      216.06      211.94      5.71 o
   2   6   5      217.25      212.99      5.51 o
   3   6   5      181.05      182.97      5.47 o
   4   6   5      142.97      141.76      7.78 o
   5   6   5      147.91      128.64      5.77 o
   6   6   5       14.95       24.60      5.97 o
   7   6   5        4.78        9.89      4.64 o
   0   7   5       71.64       68.26      3.90 o
   1   7   5      158.44      162.91      4.21 o
   2   7   5      389.11      406.69      9.25 o
   3   7   5      189.59      188.50      5.60 o
   4   7   5      380.31      392.06     15.76 o
   5   7   5       72.04       60.81      4.34 o
   6   7   5        4.56        1.82      4.29 o
   7   7   5        3.61        5.05      4.42 o
   0   8   5      398.88      414.95     14.90 o
   1   8   5      304.91      304.60      7.42 o
   2   8   5      284.64      295.97      7.52 o
   3   8   5       46.34       42.84      3.07 o
   4   8   5      129.23      136.04      8.16 o
   5   8   5       83.00       72.68      4.27 o
   6   8   5        6.44        1.18      3.95 o
   0   9   5      124.96      118.91      6.34 o
   1   9   5       21.53       20.25      2.30 o
   2   9   5        1.21        4.71      2.48 o
   3   9   5       13.52        9.76      3.49 o
   4   9   5      418.64      437.09     11.71 o
   5   9   5       29.12       27.96      3.56 o
   6   9   5        5.38        4.10      3.55 o
   0  10   5        3.46        0.46      3.48 o
   1  10   5      206.34      215.05      6.98 o
   2  10   5       14.23       19.33      2.98 o
   3  10   5       20.50       24.25      4.34 o
   4  10   5      117.12      117.21      5.31 o
   5  10   5        4.12       -0.79      4.94 o
   6  10   5        0.77       -0.78      3.28 o
   0  11   5      722.71      779.01     30.01 o
   1  11   5       25.69       30.06      3.28 o
   2  11   5       90.26       90.89      5.70 o
   3  11   5      128.04      134.71      6.04 o
   4  11   5       28.38       28.05      3.79 o
   5  11   5       10.17        9.11      4.13 o
   6  11   5        1.71       -0.80      3.07 o
   0  12   5       24.13       21.35      6.94 o
   1  12   5       20.57       17.63      4.51 o
   2  12   5       13.03        6.70      4.13 o
   3  12   5      181.78      159.79      6.21 o
   4  12   5        7.84        7.74      3.49 o
   5  12   5        3.06        6.16      3.69 o
   6  12   5        3.78        9.16      3.30 o
   0  13   5       75.37       70.24      9.15 o
   1  13   5      117.06      123.33      8.21 o
   2  13   5      132.16      136.87      5.73 o
   3  13   5       29.17       28.55      3.84 o
   4  13   5       19.08       15.18      5.53 o
   5  13   5       11.13       13.51      4.06 o
   0  14   5      119.26      114.87      8.97 o
   1  14   5        0.29       -3.88      3.88 o
   2  14   5       18.84       16.88      4.14 o
   3  14   5       58.19       59.19      4.35 o
   4  14   5        5.16        8.79      5.17 o
   5  14   5        0.12        3.01      3.47 o
   0  15   5       88.13       93.75      8.63 o
   1  15   5       22.26       15.04      4.67 o
   2  15   5       90.47       98.42      6.75 o
   3  15   5       40.12       40.33      6.34 o
   4  15   5        3.79        7.91      5.09 o
   5  15   5        1.58        1.91      3.95 o
   0  16   5        3.35        6.36      7.23 o
   1  16   5       45.64       44.12      5.01 o
   2  16   5        9.90       17.78      7.27 o
   3  16   5       13.37       11.80      5.06 o
   4  16   5        0.85        6.36      4.24 o
   0  17   5        4.20       10.21     11.55 o
   1  17   5       10.23       15.75      8.05 o
   2  17   5        5.03        6.79      6.90 o
   3  17   5        4.89       10.04      5.24 o
   4  17   5        8.08        7.63      4.91 o
   0  18   5        0.02       10.11     10.15 o
   1  18   5       12.17       11.92      6.61 o
   2  18   5        0.26        5.78      6.59 o
   3  18   5        0.39       -2.79      4.58 o
   0  19   5        0.00        6.57     11.11 o
   1  19   5        0.93        3.01      6.05 o
   2  19   5        9.97        3.07      6.15 o
   0  20   5        1.54      -10.39     10.53 o
   1  20   5        2.83        7.97      6.84 o
   0   0   6     2215.26     2086.89    101.21 o
   1   0   6     3184.97     2984.80    110.60 o
   2   0   6      306.42      282.60     13.32 o
   3   0   6      593.09      568.21     19.77 o
   4   0   6        0.44       -3.68      3.68 o
   5   0   6       12.32        4.85      7.58 o
   6   0   6       10.63        8.01      8.41 o
   0   1   6     2616.14     2378.26     81.20 o
   1   1   6     5049.91     4857.18    133.08 o
   2   1   6       84.69       80.07      5.72 o
   3   1   6       31.84       33.72      2.35 o
   4   1   6       17.15       15.00      2.76 o
   5   1   6       76.98       86.46      6.15 o
   6   1   6       67.09       45.76      9.14 o
   7   1   6        1.73        6.91     13.35 o
   0   2   6      301.65      282.81     10.54 o
   1   2   6     6398.27     6466.68    170.17 o
   2   2   6      113.03      110.20      4.52 o
   3   2   6      253.06      251.32      6.61 o
   4   2   6      215.54      240.26      7.63 o
   5   2   6      183.33      190.18      7.94 o
   6   2   6        6.72        2.44      5.11 o
   7   2   6        4.33        6.81      8.19 o
   0   3   6     3593.62     3452.77    117.74 o
   1   3   6     3507.59     3397.18     94.71 o
   2   3   6        8.61       10.25      1.88 o
   3   3   6      195.84      191.26      5.57 o
   4   3   6       23.82       26.34      3.15 o
   5   3   6       20.22       14.43      3.90 o
   6   3   6       21.20       15.15      5.93 o
   7   3   6       16.40       28.85     11.39 o
   0   4   6      617.02      569.51     20.02 o
   1   4   6      624.86      605.32     17.52 o
   2   4   6     1842.16     1893.28     41.91 o
   3   4   6      249.42      271.18      6.80 o
   4   4   6      111.05      123.58      6.55 o
   5   4   6       82.34       82.59      5.40 o
   6   4   6       84.81       59.58     12.92 o
   7   4   6        2.70       -0.24      4.81 o
   0   5   6      445.22      397.92     15.93 o
   1   5   6     1469.57     1447.86     40.77 o
   2   5   6      599.06      620.79     13.89 o
   3   5   6      370.77      396.07     10.66 o
   4   5   6       27.99       33.61      4.15 o
   5   5   6       30.27       33.81      4.44 o
   6   5   6       21.66        9.12      5.21 o
   7   5   6        8.58       11.61      4.90 o
   0   6   6       61.80       68.29      3.74 o
   1   6   6     1951.41     1940.38     40.32 o
   2   6   6     1572.26     1737.32     35.00 o
   3   6   6      141.37      145.35      4.98 o
   4   6   6        0.65        1.84      4.01 o
   5   6   6       27.81       28.46      4.00 o
   6   6   6       58.33       48.57      6.87 o
   7   6   6        6.15        6.90      4.43 o
   0   7   6      691.57      730.78     25.25 o
   1   7   6     1026.15     1027.34     22.46 o
   2   7   6       86.46       89.92      4.22 o
   3   7   6      282.79      292.28      8.44 o
   4   7   6        7.58        2.02      4.40 o
   5   7   6       45.06       36.05      3.89 o
   6   7   6       14.51        3.44      4.62 o
   7   7   6        8.96        2.71      5.19 o
   0   8   6        5.63        4.58      3.72 o
   1   8   6       37.93       45.59      2.44 o
   2   8   6       76.53       73.73      3.44 o
   3   8   6      113.30      141.33      6.55 o
   4   8   6        7.59        7.10      4.44 o
   5   8   6       54.19       53.55      4.95 o
   6   8   6        8.89        6.39      4.07 o
   0   9   6      136.22      148.51      6.66 o
   1   9   6       22.72       25.84      2.64 o
   2   9   6      156.65      147.69      5.05 o
   3   9   6      338.38      360.75     12.41 o
   4   9   6       59.44       57.91      4.10 o
   5   9   6       18.26       17.98      3.41 o
   6   9   6        1.17        1.10      3.65 o
   0  10   6      196.59      211.02      9.70 o
   1  10   6      158.25      154.73      5.27 o
   2  10   6       42.59       47.43      3.60 o
   3  10   6       46.12       50.32      4.62 o
   4  10   6       61.97       55.24      4.00 o
   5  10   6        0.22        3.27      4.43 o
   6  10   6        3.77        5.22      3.22 o
   0  11   6        3.43        5.51      4.40 o
   1  11   6      327.12      345.81     12.75 o
   2  11   6       43.12       40.43      5.11 o
   3  11   6       18.75       18.79      3.60 o
   4  11   6       32.69       32.20      3.86 o
   5  11   6        2.70        1.70      4.11 o
   6  11   6        4.23        1.15      2.92 o
   0  12   6       32.87       23.51      7.11 o
   1  12   6       16.98       16.30      4.34 o
   2  12   6      122.31      116.83      6.47 o
   3  12   6       18.91       17.85      3.81 o
   4  12   6        4.66        6.36      3.51 o
   5  12   6        1.97        4.92      3.62 o
   6  12   6        7.89       13.36     12.41 o
   0  13   6      528.32      551.20     42.15 o
   1  13   6        8.39        6.92      4.36 o
   2  13   6        1.02        4.49      3.49 o
   3  13   6       17.11       17.02      3.82 o
   4  13   6       25.17       11.77      5.47 o
   5  13   6        1.23        1.90      3.60 o
   0  14   6       18.18       25.13      6.43 o
   1  14   6      117.98      126.97      6.59 o
   2  14   6      296.35      302.96     10.49 o
   3  14   6       19.28       14.63      3.93 o
   4  14   6       19.12       17.78      5.31 o
   5  14   6        0.18       -1.08      3.85 o
   0  15   6       21.76       19.62      6.35 o
   1  15   6        2.80        3.09      4.28 o
   2  15   6       16.53       18.27      4.20 o
   3  15   6       19.99       17.57      5.91 o
   4  15   6        1.36        0.37      4.57 o
   5  15   6        1.32        0.28      3.79 o
   0  16   6       23.40       11.58      7.52 o
   1  16   6       28.44       31.91      7.42 o
   2  16   6       43.11       65.26      9.46 o
   3  16   6       12.02       12.40      5.73 o
   4  16   6        0.07        0.72      4.27 o
   0  17   6        0.98      -10.24     10.24 o
   1  17   6       14.95       14.01      9.58 o
   2  17   6        4.67       12.01      6.76 o
   3  17   6       13.52       19.65      5.86 o
   4  17   6        3.20       -0.12      6.91 o
   0  18   6        3.50        8.31      9.98 o
   1  18   6        7.25       12.41      6.70 o
   2  18   6        3.35        3.31      6.53 o
   3  18   6        5.56        4.03      5.84 o
   0  19   6        1.31       -4.30     10.05 o
   1  19   6        2.74        7.94      6.63 o
   2  19   6        0.41       -4.69      4.69 o
   0  20   6        5.95       19.64     12.88 o
   1   0   7      262.54      243.17     10.24 o
   2   0   7      361.70      363.35     13.37 o
   3   0   7      178.36      194.44      8.80 o
   4   0   7        0.95        9.94      4.03 o
   5   0   7       97.04       95.21     11.43 o
   6   0   7       21.51       11.84      8.49 o
   0   1   7     1836.82     1576.32     53.96 o
   1   1   7      860.78      767.09     21.56 o
   2   1   7      534.20      528.53     12.26 o
   3   1   7       77.36       87.79      3.28 o
   4   1   7       10.45       12.63      2.72 o
   5   1   7      174.08      177.04      7.69 o
   6   1   7       46.00       32.88      6.07 o
   7   1   7        9.34        8.96     12.88 o
   0   2   7      949.22      902.33     31.14 o
   1   2   7     1564.46     1493.96     39.38 o
   2   2   7      247.04      243.31      5.96 o
   3   2   7        8.80        5.90      2.12 o
   4   2   7       47.46       50.53      4.21 o
   5   2   7      185.09      184.15      6.87 o
   6   2   7       57.31       42.36      7.17 o
   7   2   7        8.58       -2.39      7.89 o
   0   3   7     2969.84     2771.40     94.66 o
   1   3   7     1066.11      990.64     29.65 o
   2   3   7      245.59      259.44      6.52 o
   3   3   7      190.25      205.45      5.86 o
   4   3   7      140.91      147.32      7.17 o
   5   3   7       65.82       71.05      4.70 o
   6   3   7       13.64       21.03      5.79 o
   7   3   7        3.41        3.54      6.38 o
   0   4   7      596.72      545.02     19.21 o
   1   4   7     2005.06     1993.13     55.85 o
   2   4   7     1048.72     1030.95     21.72 o
   3   4   7       98.78      111.10      4.18 o
   4   4   7        9.70       13.06      4.40 o
   5   4   7       21.83       17.93      3.92 o
   6   4   7       41.50       39.61      7.65 o
   7   4   7        0.55       -4.21      4.52 o
   0   5   7        2.27        2.07      4.07 o
   1   5   7     1574.27     1484.81     34.40 o
   2   5   7      415.39      410.44      9.30 o
   3   5   7       34.02       32.80      2.99 o
   4   5   7      135.21      123.93      6.50 o
   5   5   7       12.88       10.05      4.19 o
   6   5   7       29.17       28.02      5.50 o
   7   5   7        6.84        5.46      5.81 o
   0   6   7      171.40      158.00      6.58 o
   1   6   7     1374.38     1400.34     29.65 o
   2   6   7     1226.34     1270.63     26.81 o
   3   6   7      547.58      581.75     14.63 o
   4   6   7       11.56       12.29      4.29 o
   5   6   7       89.86       98.32      5.68 o
   6   6   7        3.87       -1.01      4.51 o
   7   6   7        0.33        1.41      4.04 o
   0   7   7       18.07       25.69      2.95 o
   1   7   7      178.10      178.85      4.92 o
   2   7   7      380.01      397.79     10.02 o
   3   7   7       36.41       38.54      3.47 o
   4   7   7        3.97        1.01      4.29 o
   5   7   7       61.31       57.48      4.31 o
   6   7   7       34.07       23.77      4.75 o
   7   7   7       12.66       29.07     10.06 o
   0   8   7        9.12        8.50      2.99 o
   1   8   7       91.75       90.20      3.24 o
   2   8   7      225.57      217.59      6.06 o
   3   8   7      148.26      155.68      6.80 o
   4   8   7       48.66       47.74      3.91 o
   5   8   7       55.51       45.86      4.95 o
   6   8   7        2.39        4.07      4.03 o
   0   9   7       54.19       52.52      4.26 o
   1   9   7      168.80      154.08      4.85 o
   2   9   7       43.59       45.66      3.07 o
   3   9   7      303.12      308.79     11.39 o
   4   9   7      192.22      199.36      6.69 o
   5   9   7       38.89       29.44      5.06 o
   6   9   7        8.17        8.16      3.47 o
   0  10   7        1.47       -0.68      5.94 o
   1  10   7       12.91       12.76      3.05 o
   2  10   7       17.73       24.13      3.84 o
   3  10   7       76.70       76.73      5.46 o
   4  10   7      136.67      143.78      5.85 o
   5  10   7        0.20       10.60      4.43 o
   6  10   7        4.38       -0.86      2.89 o
   0  11   7      518.32      502.02     30.18 o
   1  11   7       64.74       54.98      5.07 o
   2  11   7       18.69       13.38      3.84 o
   3  11   7      125.55      103.44      5.24 o
   4  11   7       12.72        8.97      3.52 o
   5  11   7       17.44        9.05      4.09 o
   6  11   7        3.40        5.67      3.08 o
   0  12   7       44.75       42.53      9.35 o
   1  12   7      137.02      143.60      8.82 o
   2  12   7       11.41        8.20      4.11 o
   3  12   7        3.26        9.37      5.27 o
   4  12   7       59.77       50.23      6.64 o
   5  12   7       10.83       10.30      3.68 o
   0  13   7       27.20       22.15      7.66 o
   1  13   7      159.10      169.49      7.44 o
   2  13   7      113.60      103.80      6.08 o
   3  13   7       38.72       35.95      4.13 o
   4  13   7        7.94       10.56      5.35 o
   5  13   7        2.26        2.03      3.99 o
   0  14   7       70.43       71.73      8.12 o
   1  14   7       35.63       40.11      4.63 o
   2  14   7       76.40       68.59      5.45 o
   3  14   7       34.44       31.76      6.78 o
   4  14   7        2.50        0.78      5.15 o
   5  14   7        0.26        3.49      3.67 o
   0  15   7        4.37       12.49      7.14 o
   1  15   7       76.44       82.34      5.58 o
   2  15   7       15.09       14.63      4.32 o
   3  15   7       21.03       20.78      5.74 o
   4  15   7        7.59        6.22      4.40 o
   0  16   7        3.77       -4.38      6.43 o
   1  16   7       49.32       53.68      8.44 o
   2  16   7        1.50       -6.28      6.28 o
   3  16   7       10.65        6.28      5.15 o
   4  16   7        0.89       -1.31      3.69 o
   0  17   7        1.45       -9.38     11.46 o
   1  17   7       15.29       30.47      7.93 o
   2  17   7        3.61        4.92      6.84 o
   3  17   7        5.72       -1.74      5.13 o
   0  18   7        0.70       -7.41      9.05 o
   1  18   7       11.46        1.03      7.01 o
   2  18   7        3.01        0.84      5.87 o
   3  18   7        4.87       -2.51      4.85 o
   0  19   7        3.50       -7.28      8.23 o
   1  19   7       11.28        4.78      5.74 o
   2  19   7        0.82        1.00      5.87 o
   0   0   8      208.90      203.22     11.17 o
   1   0   8      142.48      150.18      6.83 o
   2   0   8      747.11      759.53     23.72 o
   3   0   8        5.43       -3.26      3.26 o
   4   0   8       40.45       44.25      6.04 o
   5   0   8      175.43      172.68     15.21 o
   6   0   8       42.60       38.52     10.17 o
   7   0   8        0.93        4.56     12.88 o
   0   1   8      780.72      720.16     25.06 o
   1   1   8      358.54      339.13      9.70 o
   2   1   8      234.71      223.27      5.44 o
   3   1   8       17.31       25.73      2.31 o
   4   1   8       17.29       19.85      3.99 o
   5   1   8      235.36      254.13      9.61 o
   6   1   8       32.56       19.26      5.89 o
   7   1   8        6.27        6.64      8.17 o
   0   2   8     4850.33     4805.27    163.52 o
   1   2   8     1259.82     1288.34     36.05 o
   2   2   8      690.31      692.04     15.38 o
   3   2   8      245.84      268.28      6.97 o
   4   2   8      172.85      173.15      8.71 o
   5   2   8      139.10      153.53      6.58 o
   6   2   8       13.67        5.70      5.33 o
   7   2   8        6.65        0.30      7.63 o
   0   3   8      239.04      254.39      9.56 o
   1   3   8     1941.93     1970.66     58.31 o
   2   3   8     1373.76     1338.95     30.22 o
   3   3   8      280.69      310.42      8.28 o
   4   3   8       20.05       21.04      4.32 o
   5   3   8      182.81      201.19      9.80 o
   6   3   8       45.12       29.48      5.79 o
   7   3   8        1.84       -3.77      5.93 o
   0   4   8      222.02      219.81      9.37 o
   1   4   8       38.66       47.98      2.54 o
   2   4   8     1242.72     1304.46     27.39 o
   3   4   8      305.34      297.31      7.74 o
   4   4   8       77.72       92.16      6.57 o
   5   4   8       27.27       24.75      4.46 o
   6   4   8       35.61       36.00      7.82 o
   7   4   8        1.28       -3.62      6.51 o
   0   5   8      573.35      538.42     18.23 o
   1   5   8     3442.98     3599.83     80.24 o
   2   5   8      954.52      924.59     20.36 o
   3   5   8      356.75      405.74     10.19 o
   4   5   8       53.34       60.39      5.02 o
   5   5   8       77.63       81.83      5.58 o
   6   5   8        4.54        2.68      4.48 o
   7   5   8        8.36       17.37      4.84 o
   0   6   8     1304.96     1277.74     39.16 o
   1   6   8      892.17      855.82     19.12 o
   2   6   8     1300.78     1337.69     28.63 o
   3   6   8       46.36       44.58      3.01 o
   4   6   8       90.23      100.59      6.37 o
   5   6   8        1.68        1.81      3.90 o
   6   6   8       22.42       13.44      5.90 o
   7   6   8        0.53        0.66      6.58 o
   0   7   8        5.90        8.83      2.66 o
   1   7   8       71.70       66.54      2.76 o
   2   7   8       14.91       17.76      2.47 o
   3   7   8      104.42      108.17      4.85 o
   4   7   8       39.86       37.42      4.30 o
   5   7   8       28.09       29.96      3.88 o
   6   7   8       13.80       11.30      5.90 o
   0   8   8        2.16        0.52      3.96 o
   1   8   8       82.69       82.71      3.42 o
   2   8   8       51.03       56.84      3.09 o
   3   8   8       25.84       33.26      4.31 o
   4   8   8       44.45       35.43      3.95 o
   5   8   8        6.93       11.12      3.38 o
   6   8   8       10.61       10.20      4.16 o
   0   9   8       90.94       95.24      6.02 o
   1   9   8       36.83       39.90      2.95 o
   2   9   8      168.85      175.64      7.00 o
   3   9   8       11.48       10.60      4.86 o
   4   9   8       21.97       16.75      3.57 o
   5   9   8        3.41        4.35      4.44 o
   6   9   8        4.44       -0.13      3.44 o
   0  10   8      308.58      301.15     14.45 o
   1  10   8       20.85       19.89      3.26 o
   2  10   8        6.71        5.59      4.02 o
   3  10   8        0.47        1.02      3.51 o
   4  10   8       17.61       12.62      3.46 o
   5  10   8        6.82        2.21      4.18 o
   6  10   8        1.59       -2.85      2.85 o
   0  11   8      111.46      100.76      9.93 o
   1  11   8      209.89      196.32     10.35 o
   2  11   8       53.93       45.90      4.53 o
   3  11   8       12.33       12.34      3.61 o
   4  11   8        5.42       -3.72      3.72 o
   5  11   8        1.14        1.06      3.89 o
   6  11   8        6.06        9.54      3.52 o
   0  12   8        0.03       -3.73      9.50 o
   1  12   8        6.89        2.53      5.76 o
   2  12   8      196.50      208.39      8.22 o
   3  12   8       55.77       59.71      5.06 o
   4  12   8       17.07       17.90      6.07 o
   5  12   8        2.22        2.00      3.63 o
   0  13   8      192.47      221.89     13.61 o
   1  13   8      328.25      363.68     12.19 o
   2  13   8       69.61       67.14      4.60 o
   3  13   8       67.20       57.29      5.23 o
   4  13   8        6.63       24.44      8.86 o
   5  13   8        2.33        5.42      4.49 o
   0  14   8      174.52      186.99     11.50 o
   1  14   8       41.60       48.13      6.21 o
   2  14   8      110.89      118.67      7.26 o
   3  14   8       12.68        4.98      5.72 o
   4  14   8       10.84        5.10      5.03 o
   5  14   8        0.11       -2.66      3.58 o
   0  15   8       26.07       15.90      8.47 o
   1  15   8       39.44       45.17      5.62 o
   2  15   8       50.05       45.60      7.99 o
   3  15   8        2.18        4.34      5.33 o
   4  15   8        0.83        1.97      4.25 o
   0  16   8       25.43       23.31     11.61 o
   1  16   8       28.47       36.83      9.26 o
   2  16   8       32.58       25.43      7.10 o
   3  16   8        9.51        9.98      5.32 o
   4  16   8        1.55       -1.78      3.86 o
   0  17   8       18.47       15.61     10.25 o
   1  17   8       26.75       12.60      9.13 o
   2  17   8        2.94       -5.62      6.31 o
   3  17   8        0.67        7.14      5.71 o
   0  18   8        1.84       -0.29     10.02 o
   1  18   8       11.52       22.54      7.84 o
   2  18   8       12.86       14.68      5.39 o
   3  18   8       10.21       -0.06      5.97 o
   0  19   8        2.71        2.10      8.57 o
   1  19   8        5.59        9.34      5.86 o
   2  19   8        1.73        2.83     12.25 o
   1   0   9     1957.84     1906.67     71.16 o
   2   0   9       20.76       21.62      2.77 o
   3   0   9      126.91      126.22      6.36 o
   4   0   9      212.70      208.48     12.76 o
   5   0   9       69.57       67.45      7.42 o
   6   0   9       11.26       22.02     10.84 o
   7   0   9        0.16        2.20      8.58 o
   0   1   9      169.35      162.30      7.15 o
   1   1   9       60.75       69.92      3.70 o
   2   1   9      786.30      766.62     16.17 o
   3   1   9       15.36       16.31      2.47 o
   4   1   9       76.95       87.41      6.81 o
   5   1   9       13.46       12.75      3.39 o
   6   1   9        5.79       -2.96      5.24 o
   7   1   9        5.43        4.58      7.10 o
   0   2   9      179.80      167.16      7.30 o
   1   2   9     2085.36     2096.99     51.17 o
   2   2   9     1949.96     1961.05     40.61 o
   3   2   9      289.34      313.09      7.95 o
   4   2   9        2.78       10.92      5.24 o
   5   2   9        9.62        7.79      3.45 o
   6   2   9       17.44       12.18      5.22 o
   7   2   9       16.38        5.19      4.67 o
   0   3   9      136.58      140.50      6.43 o
   1   3   9     2005.66     2053.21     48.49 o
   2   3   9      763.41      773.16     16.53 o
   3   3   9      100.04      122.48      4.33 o
   4   3   9       90.97       94.11      8.71 o
   5   3   9       68.63       66.15      4.18 o
   6   3   9       25.88       30.69      6.15 o
   7   3   9        7.56        3.37      4.38 o
   0   4   9        2.57        9.66      2.70 o
   1   4   9      808.32      838.35     19.03 o
   2   4   9     2062.49     2101.12     46.39 o
   3   4   9      421.68      427.37     11.69 o
   4   4   9       65.97       86.97      6.49 o
   5   4   9        9.26        3.12      4.07 o
   6   4   9        2.35        2.31      4.67 o
   7   4   9        2.06        0.85      5.42 o
   0   5   9      380.34      356.30     12.57 o
   1   5   9        5.34        3.59      1.88 o
   2   5   9     1317.90     1385.74     29.80 o
   3   5   9      293.15      335.00      9.63 o
   4   5   9      160.05      186.84      9.20 o
   5   5   9       82.66       77.66      5.42 o
   6   5   9       11.29       21.51      4.87 o
   7   5   9        5.04       10.45     23.10 o
   0   6   9     1104.13     1104.77     36.22 o
   1   6   9      303.33      287.38      6.93 o
   2   6   9      587.76      629.66     14.02 o
   3   6   9       59.25       58.80      4.20 o
   4   6   9       45.14       56.93      5.71 o
   5   6   9       45.49       55.17      4.60 o
   6   6   9       12.20        9.67      4.38 o
   0   7   9      131.06      118.52      7.20 o
   1   7   9      180.61      198.68      5.42 o
   2   7   9        5.37        8.64      2.27 o
   3   7   9      192.22      196.73      7.84 o
   4   7   9       67.80       67.83      4.50 o
   5   7   9       75.49       70.68      4.43 o
   6   7   9        1.25       -3.92      3.92 o
   0   8   9       31.46       27.91      7.66 o
   1   8   9      168.06      152.11      4.96 o
   2   8   9       68.18       71.77      3.72 o
   3   8   9      180.31      184.99      7.60 o
   4   8   9       34.97       33.66      3.77 o
   5   8   9       36.92       25.91      5.02 o
   6   8   9       19.03       17.95      4.30 o
   0   9   9        6.37       10.46      3.78 o
   1   9   9      352.38      363.74     10.52 o
   2   9   9       20.70       18.30      4.23 o
   3   9   9       45.07       56.23      5.11 o
   4   9   9      134.47      149.57      5.76 o
   5   9   9       13.22       10.36      4.56 o
   6   9   9        3.60        0.81      3.22 o
   0  10   9       69.79       67.78      6.97 o
   1  10   9      161.72      153.74      7.66 o
   2  10   9      107.44       96.16      5.86 o
   3  10   9      114.37      115.62      5.81 o
   4  10   9      140.99      132.62      6.26 o
   5  10   9       28.43       42.85      9.91 o
   6  10   9        3.80        2.39      2.70 o
   0  11   9        7.42       11.49      6.90 o
   1  11   9        9.58       12.52      5.02 o
   2  11   9      105.31      114.95      6.38 o
   3  11   9       34.48       39.08      4.15 o
   4  11   9        4.13        9.73      3.97 o
   5  11   9       13.90       10.13      3.92 o
   6  11   9        1.61        8.48     11.31 o
   0  12   9      205.08      203.33     15.42 o
   1  12   9      249.24      271.93     14.00 o
   2  12   9       98.04      118.87      5.82 o
   3  12   9       70.58       75.81      5.40 o
   4  12   9       19.48       22.46      6.03 o
   5  12   9        1.36        0.34      4.34 o
   0  13   9        0.10       -5.88      5.88 o
   1  13   9       71.76       82.83      5.81 o
   2  13   9       73.20       69.21      4.71 o
   3  13   9        4.15       10.20      3.64 o
   4  13   9       13.26       23.98      6.07 o
   5  13   9        5.71        2.46      4.01 o
   0  14   9       54.28       60.51      7.30 o
   1  14   9       17.01       15.50      4.19 o
   2  14   9       17.33       19.10      4.24 o
   3  14   9        0.78        3.68      5.59 o
   4  14   9        3.36        2.92      4.61 o
   5  14   9        2.86        2.94      3.43 o
   0  15   9        1.71       -5.58      5.58 o
   1  15   9       38.19       37.10      4.82 o
   2  15   9        2.56       -1.63      8.33 o
   3  15   9        0.96       -1.45      5.21 o
   4  15   9        3.62        5.95      4.25 o
   0  16   9        1.61       14.47     10.98 o
   1  16   9        0.98       -7.25      7.25 o
   2  16   9       31.33       39.64      9.79 o
   3  16   9        1.79       -1.31      5.12 o
   4  16   9        0.13        5.21      4.01 o
   0  17   9       31.14       15.47     10.03 o
   1  17   9       13.90       19.70      7.03 o
   2  17   9        1.06        2.91      6.42 o
   3  17   9       12.48        8.51      5.05 o
   0  18   9        0.02       -6.83      7.58 o
   1  18   9        4.04       -4.69      6.49 o
   2  18   9        3.00       -1.91      5.83 o
   0  19   9        0.01       -1.71      7.92 o
   1  19   9        3.50        4.72      8.47 o
   0   0  10       41.40       38.16      4.32 o
   1   0  10      259.60      249.87      8.59 o
   2   0  10       55.39       50.03      3.72 o
   3   0  10      254.35      274.32     10.93 o
   4   0  10      968.62     1099.47     51.04 o
   5   0  10        0.15        2.80      5.14 o
   6   0  10        8.85       -7.65      7.65 o
   7   0  10        8.36        8.62      6.30 o
   0   1  10     2978.85     3194.03    101.98 o
   1   1  10       45.46       45.61      2.22 o
   2   1  10       43.99       45.41      2.95 o
   3   1  10       95.99      108.91      4.31 o
   4   1  10      340.78      373.91     13.96 o
   5   1  10       53.90       56.93      4.03 o
   6   1  10        8.66       -0.55      5.22 o
   7   1  10       15.31        9.04      4.41 o
   0   2  10       95.27      103.10      4.65 o
   1   2  10       79.51       81.90      2.84 o
   2   2  10      209.54      202.84      5.23 o
   3   2  10      105.62      126.72      4.35 o
   4   2  10       35.17       35.51      5.68 o
   5   2  10       25.22       22.41      3.89 o
   6   2  10       37.02       36.68      5.26 o
   7   2  10        0.51       -2.03      4.76 o
   0   3  10      121.64      110.79      4.88 o
   1   3  10      423.32      413.44      9.15 o
   2   3  10      737.34      817.11     17.43 o
   3   3  10       59.96       57.84      3.15 o
   4   3  10       34.71       35.17      5.52 o
   5   3  10       45.91       46.01      3.71 o
   6   3  10       12.37       12.93      4.80 o
   7   3  10       11.95       12.59      7.21 o
   0   4  10       55.43       50.37      3.63 o
   1   4  10      153.28      168.33      4.19 o
   2   4  10      598.65      615.64     13.97 o
   3   4  10      222.52      276.03      7.78 o
   4   4  10       62.10       71.06      5.39 o
   5   4  10       29.88       28.34      3.90 o
   6   4  10       22.26       20.22      4.96 o
   7   4  10        1.47        5.26      6.41 o
   0   5  10       33.10       35.47      3.02 o
   1   5  10     1049.93     1052.06     24.35 o
   2   5  10      175.04      192.64      5.41 o
   3   5  10       68.67       73.67      4.49 o
   4   5  10       43.04       48.69      5.21 o
   5   5  10       14.91       11.57      3.83 o
   6   5  10       12.72       13.95      4.79 o
   0   6  10      448.70      468.09     16.29 o
   1   6  10      113.48      118.06      3.89 o
   2   6  10      145.61      155.68      4.85 o
   3   6  10       81.66       95.52      5.72 o
   4   6  10      144.00      155.46      6.58 o
   5   6  10       23.57       18.82      3.78 o
   6   6  10        3.87        0.95      4.17 o
   0   7  10      104.95      110.52      5.39 o
   1   7  10        1.59        5.84      2.58 o
   2   7  10      179.61      185.21      6.83 o
   3   7  10       11.28        9.90      4.10 o
   4   7  10      127.87      128.06      5.16 o
   5   7  10        6.09        6.97      5.49 o
   6   7  10        0.92       -1.19      3.89 o
   0   8  10       63.55       60.01      4.86 o
   1   8  10      192.83      192.38      6.07 o
   2   8  10       51.45       50.22      5.45 o
   3   8  10       38.92       32.31      4.41 o
   4   8  10        0.26        0.89      3.15 o
   5   8  10       10.78       13.23      5.21 o
   6   8  10        1.45        0.29      3.49 o
   0   9  10       10.90        9.69      4.35 o
   1   9  10        3.58        3.55      3.09 o
   2   9  10       64.30       72.27      5.53 o
   3   9  10       35.36       36.43      4.06 o
   4   9  10       12.93       13.94      3.34 o
   5   9  10        0.73       -1.46      4.23 o
   6   9  10        0.01        4.16      3.08 o
   0  10  10      129.31      119.33     10.80 o
   1  10  10      164.57      167.71      8.02 o
   2  10  10       31.69       37.59      4.86 o
   3  10  10        0.77       -1.35      3.34 o
   4  10  10        6.79       11.95      3.53 o
   5  10  10       32.84       31.25      4.59 o
   6  10  10        5.17        1.57      2.89 o
   0  11  10      255.56      247.62     17.53 o
   1  11  10       23.24       25.42      5.30 o
   2  11  10       30.78       32.51      3.79 o
   3  11  10       11.00       15.79      3.88 o
   4  11  10       40.11       37.60      6.52 o
   5  11  10        1.65       -1.11      3.71 o
   0  12  10      155.99      162.98     11.17 o
   1  12  10      220.47      213.51      8.41 o
   2  12  10       13.41       12.45      3.65 o
   3  12  10      142.08      156.99      6.63 o
   4  12  10       10.83       24.58      6.64 o
   5  12  10        1.40        0.79      3.84 o
   0  13  10       23.39       17.74      6.40 o
   1  13  10       29.29       29.93      4.48 o
   2  13  10       59.39       61.22      4.75 o
   3  13  10       25.75       30.55      6.23 o
   4  13  10        5.30        6.62      5.63 o
   5  13  10        0.03       -3.24      3.56 o
   0  14  10       21.77       25.02      6.44 o
   1  14  10        5.28        8.03      4.09 o
   2  14  10       67.27       64.62      6.21 o
   3  14  10        9.09       10.45      5.88 o
   4  14  10        6.47       10.63      5.06 o
   0  15  10        5.38        7.55      5.92 o
   1  15  10       16.71       21.03      7.38 o
   2  15  10       29.45       31.43      7.60 o
   3  15  10        5.74       -1.02      5.38 o
   4  15  10        0.11        3.21      3.94 o
   0  16  10        4.12       23.71     10.01 o
   1  16  10       12.76       15.72      8.80 o
   2  16  10        3.91        1.35      6.81 o
   3  16  10        2.01        4.95      5.09 o
   0  17  10        1.06        9.52      9.50 o
   1  17  10       26.46       29.25      7.10 o
   2  17  10       16.56       18.96      7.58 o
   3  17  10        4.47        2.46      4.45 o
   0  18  10        0.04       -7.73      7.73 o
   1  18  10        2.72        9.94      8.01 o
   2  18  10        1.47        2.05      5.64 o
   0  19  10        9.28       -3.14     12.26 o
   1  19  10        4.71        8.64     12.73 o
   1   0  11      188.30      168.68      5.75 o
   2   0  11       94.53       85.71      5.24 o
   3   0  11       32.75       30.37      4.15 o
   4   0  11        3.72        9.17      6.21 o
   5   0  11       93.90       96.84      8.37 o
   6   0  11        0.06       14.62      8.69 o
   0   1  11      150.18      138.34      5.78 o
   1   1  11        9.93        9.53      1.73 o
   2   1  11       55.82       61.72      2.74 o
   3   1  11       72.75       70.90      3.51 o
   4   1  11      658.95      694.75     23.71 o
   5   1  11       82.16       72.24      4.44 o
   6   1  11        8.26        4.44      5.04 o
   7   1  11       11.39        1.10     11.31 o
   0   2  11      235.02      247.95      9.23 o
   1   2  11      252.64      261.85      6.21 o
   2   2  11       43.87       45.58      2.62 o
   3   2  11      197.39      197.70      5.97 o
   4   2  11        8.89        6.39      4.80 o
   5   2  11       35.76       36.06      4.09 o
   6   2  11        0.01       -4.26      4.37 o
   7   2  11        3.27       -0.79     10.68 o
   0   3  11       75.63       76.80      4.13 o
   1   3  11      153.21      161.53      4.31 o
   2   3  11      749.86      790.01     17.54 o
   3   3  11        4.04        5.49      2.68 o
   4   3  11       67.00       68.54      5.69 o
   5   3  11       51.01       46.90      3.89 o
   6   3  11        1.37       -4.21      4.21 o
   0   4  11        0.06        1.77      2.72 o
   1   4  11      896.71      902.44     18.62 o
   2   4  11      286.32      308.70      7.87 o
   3   4  11      100.92      121.96      5.92 o
   4   4  11      158.02      169.74      8.41 o
   5   4  11       21.26       20.34      3.80 o
   6   4  11        5.13        1.52      4.41 o
   0   5  11      108.80       96.77      4.82 o
   1   5  11        7.77       12.01      2.78 o
   2   5  11      376.55      354.68      9.36 o
   3   5  11       56.73       58.80      5.50 o
   4   5  11       11.81       15.24      3.46 o
   5   5  11       28.22       24.24      3.78 o
   6   5  11        2.21        0.88      4.18 o
   0   6  11        2.11        0.57      3.21 o
   1   6  11      543.26      563.67     14.48 o
   2   6  11      261.50      283.36      7.73 o
   3   6  11       47.52       49.83      5.15 o
   4   6  11      292.38      313.24      8.59 o
   5   6  11       19.04       17.77      3.96 o
   6   6  11        2.87        0.52      4.06 o
   0   7  11      219.70      206.39      8.89 o
   1   7  11       23.83       25.31      2.77 o
   2   7  11        0.17        4.81      2.73 o
   3   7  11       20.06       27.38      5.21 o
   4   7  11       73.66       64.78      4.74 o
   5   7  11       18.27       22.04      5.39 o
   6   7  11        5.09        8.11      4.47 o
   0   8  11        7.56        9.42      4.59 o
   1   8  11       49.67       48.33      3.36 o
   2   8  11      194.47      221.77     12.15 o
   3   8  11        1.99        2.27      4.39 o
   4   8  11       83.04       87.07      4.36 o
   5   8  11        0.85        1.86      4.60 o
   6   8  11        0.01        2.37      3.47 o
   0   9  11      200.46      189.21     14.09 o
   1   9  11      741.58      771.88     27.77 o
   2   9  11        7.45        5.39      4.18 o
   3   9  11       20.01       15.37      3.42 o
   4   9  11      171.77      164.52      5.95 o
   5   9  11        8.92        1.77      4.54 o
   6   9  11        9.19        3.58      3.02 o
   0  10  11       51.22       36.36      9.89 o
   1  10  11       31.26       25.74      4.68 o
   2  10  11        3.16        7.09      4.34 o
   3  10  11       14.18       15.29      3.57 o
   4  10  11       20.32       19.63      4.02 o
   5  10  11        5.82        8.66      4.06 o
   6  10  11        3.32       17.49      6.72 o
   0  11  11      332.38      339.64     22.15 o
   1  11  11      242.76      262.29     12.78 o
   2  11  11       26.33       27.95      4.33 o
   3  11  11       53.59       49.42      4.36 o
   4  11  11       16.98       19.59      6.48 o
   5  11  11        8.11        9.17      4.64 o
   0  12  11       14.77       11.41      6.02 o
   1  12  11      395.28      394.65     13.35 o
   2  12  11      131.39      134.93      6.41 o
   3  12  11       34.47       43.34      4.06 o
   4  12  11       14.57       14.82      6.10 o
   5  12  11        0.07        0.23      3.61 o
   0  13  11       10.43       10.36      6.01 o
   1  13  11       19.68       16.36      5.37 o
   2  13  11       14.13       15.05      4.33 o
   3  13  11        1.42       -5.94      6.22 o
   4  13  11        1.04       -2.47      5.53 o
   5  13  11        0.25        1.49      3.35 o
   0  14  11        0.24        2.50      5.90 o
   1  14  11       31.12       26.81      4.45 o
   2  14  11        6.73       -1.21      7.21 o
   3  14  11       12.96        9.47      5.90 o
   4  14  11       10.85       11.74      4.51 o
   0  15  11        0.62       -5.96     10.50 o
   1  15  11        2.41        8.08      7.39 o
   2  15  11        5.81       -5.35      6.69 o
   3  15  11        3.32        0.35      5.07 o
   4  15  11        0.48       -2.93      3.66 o
   0  16  11       45.47       39.91     10.87 o
   1  16  11        7.58        3.97      7.23 o
   2  16  11        2.90       -2.65      6.46 o
   3  16  11        3.62        3.27      4.98 o
   0  17  11        2.39       -9.35      9.35 o
   1  17  11        6.59        7.36      6.88 o
   2  17  11        9.37       10.90      6.24 o
   3  17  11        6.50        6.86      6.53 o
   0  18  11        6.98        9.01      7.62 o
   1  18  11        9.12       12.94      5.83 o
   2  18  11        0.49        5.61      7.12 o
   0   0  12     2387.70     2536.20    115.47 o
   1   0  12        0.08       -1.71      2.54 o
   2   0  12       46.42       50.14      3.72 o
   3   0  12        5.46       11.34      5.57 o
   4   0  12      645.97      689.38     33.20 o
   5   0  12      121.85      129.70      9.28 o
   6   0  12        0.98       -5.16      6.82 o
   0   1  12      261.80      247.79      9.32 o
   1   1  12      145.18      147.68      4.20 o
   2   1  12       32.57       35.11      2.41 o
   3   1  12       16.68       21.36      3.80 o
   4   1  12      223.01      286.04     12.72 o
   5   1  12       19.10       15.35      3.47 o
   6   1  12        4.72       -2.78      4.49 o
   0   2  12       72.67       71.51      4.59 o
   1   2  12      285.15      285.45      6.97 o
   2   2  12        7.47        4.27      2.12 o
   3   2  12       94.42      107.06      5.49 o
   4   2  12      589.33      632.87     18.98 o
   5   2  12       43.13       42.62      3.89 o
   6   2  12        5.29        7.42      4.43 o
   0   3  12      424.20      426.04     16.22 o
   1   3  12      484.14      515.51     12.05 o
   2   3  12      123.22      127.31      4.17 o
   3   3  12       85.58       98.68      5.79 o
   4   3  12       25.68       25.48      3.68 o
   5   3  12       46.11       43.83      4.28 o
   6   3  12        0.84       -3.12      4.06 o
   0   4  12      278.44      285.07     10.74 o
   1   4  12       97.47       91.60      3.51 o
   2   4  12      133.38      156.69      4.92 o
   3   4  12      164.93      187.39      8.25 o
   4   4  12       94.96       97.57      4.63 o
   5   4  12       19.80       24.63      3.82 o
   6   4  12        1.81       -3.85      4.06 o
   0   5  12       88.47       91.43      5.12 o
   1   5  12      140.58      151.48      4.86 o
   2   5  12      286.94      296.25      8.12 o
   3   5  12       31.49       28.68      4.42 o
   4   5  12        6.33        8.41      3.29 o
   5   5  12       10.11       14.19      4.98 o
   6   5  12        2.14        0.76      3.90 o
   0   6  12      139.53      141.32      6.89 o
   1   6  12      757.45      820.77     21.62 o
   2   6  12       55.38       55.68      3.91 o
   3   6  12       20.38       22.16      4.56 o
   4   6  12       58.44       57.63      3.93 o
   5   6  12        1.87        5.95      5.16 o
   6   6  12        2.62        5.27      3.99 o
   0   7  12      263.54      280.38     11.56 o
   1   7  12       29.12       26.88      3.00 o
   2   7  12       45.86       59.62      5.06 o
   3   7  12      186.48      161.53      8.41 o
   4   7  12        2.23        1.98      3.06 o
   5   7  12       18.97       11.41      5.00 o
   6   7  12        5.62        7.90      3.68 o
   0   8  12      221.32      223.49     11.66 o
   1   8  12      193.79      166.59      8.49 o
   2   8  12       61.75       67.36      5.00 o
   3   8  12      149.08      141.51      5.87 o
   4   8  12        3.98        3.80      3.45 o
   5   8  12        8.78        8.01      4.62 o
   6   8  12        1.28       -3.06      3.06 o
   0   9  12      344.58      327.37     21.18 o
   1   9  12        2.91        4.82      5.05 o
   2   9  12       36.53       35.25      5.36 o
   3   9  12        5.95        5.19      3.47 o
   4   9  12        6.83       12.29      3.52 o
   5   9  12       27.97       24.84      4.70 o
   6   9  12        2.91        7.80      3.42 o
   0  10  12        3.49       -6.35      6.77 o
   1  10  12      377.02      400.83     15.57 o
   2  10  12       81.46       72.96      5.82 o
   3  10  12       16.26       15.34      3.67 o
   4  10  12        0.84       -2.69      5.47 o
   5  10  12        8.74       12.58      4.42 o
   0  11  12      120.15      120.83      9.23 o
   1  11  12      136.11      143.36      6.92 o
   2  11  12      171.41      167.71      7.10 o
   3  11  12       34.56       22.64      3.70 o
   4  11  12        1.51        3.28      5.63 o
   5  11  12        9.28        7.84      3.75 o
   0  12  12       19.75       24.15      7.58 o
   1  12  12       12.36       15.15      4.38 o
   2  12  12        0.10       -3.65      3.65 o
   3  12  12       36.59       32.85      6.04 o
   4  12  12        1.85        0.05      5.30 o
   5  12  12        1.52        0.16      3.61 o
   0  13  12        8.06       13.39      6.07 o
   1  13  12       81.00       65.63      5.42 o
   2  13  12       57.67       57.62      5.41 o
   3  13  12       34.62       27.98      6.57 o
   4  13  12        0.77        4.99      5.40 o
   0  14  12       43.98       51.34      6.85 o
   1  14  12        8.28       12.68      4.95 o
   2  14  12       45.95       42.13      7.59 o
   3  14  12        2.11        1.22      5.43 o
   4  14  12        0.07       -0.99      3.98 o
   0  15  12        0.05        6.52     10.32 o
   1  15  12       47.77       41.70      8.18 o
   2  15  12        9.71        7.12      6.75 o
   3  15  12        4.23        1.03      4.74 o
   4  15  12       20.93       22.00      6.57 o
   0  16  12        6.09       17.81      9.55 o
   1  16  12       13.52        6.78      7.63 o
   2  16  12        4.09        0.91      6.16 o
   3  16  12        0.32        7.08      5.77 o
   0  17  12       35.74       48.27      9.48 o
   1  17  12        0.65        2.84      6.38 o
   2  17  12        0.35        8.24      6.13 o
   0  18  12       45.59       51.59      8.85 o
   1  18  12        0.61        4.32      6.08 o
   1   0  13       20.48       15.18      4.89 o
   2   0  13      268.20      286.07     10.31 o
   3   0  13       35.83       41.10      5.94 o
   4   0  13        4.09        4.34      4.61 o
   5   0  13      186.29      211.92     11.84 o
   6   0  13       10.10        4.59      5.92 o
   0   1  13       26.33       25.44      3.74 o
   1   1  13      378.09      404.73     10.25 o
   2   1  13       14.30       17.50      2.48 o
   3   1  13       32.76       27.22      4.06 o
   4   1  13       52.18       56.99      4.73 o
   5   1  13       10.38       14.13      3.43 o
   6   1  13        1.88        1.72      4.16 o
   0   2  13      303.97      357.83     14.16 o
   1   2  13      218.13      222.34      6.09 o
   2   2  13      118.74      126.09      3.99 o
   3   2  13       92.24      100.09      5.37 o
   4   2  13       40.32       38.87      4.03 o
   5   2  13       76.33       68.99      4.86 o
   6   2  13        1.46        5.42      4.41 o
   0   3  13      916.08      987.62     39.29 o
   1   3  13      568.84      615.82     14.76 o
   2   3  13      200.77      222.32      6.32 o
   3   3  13      118.97      152.84      8.05 o
   4   3  13      262.24      276.86      8.42 o
   5   3  13        9.21        2.06      3.51 o
   6   3  13        4.80       -2.34      3.81 o
   0   4  13      175.60      174.51      7.90 o
   1   4  13      197.65      215.34      6.27 o
   2   4  13       32.39       32.63      2.91 o
   3   4  13       66.64       75.52      5.63 o
   4   4  13       10.46       14.23      3.40 o
   5   4  13       28.27       19.05      4.93 o
   6   4  13        2.51       -1.58      3.84 o
   0   5  13       19.66       12.23      3.59 o
   1   5  13      414.37      445.15     13.14 o
   2   5  13        7.64        4.76      3.91 o
   3   5  13       21.73       24.45      4.58 o
   4   5  13       39.18       29.50      3.55 o
   5   5  13       16.36       21.57      5.61 o
   6   5  13        1.18        0.68      3.82 o
   0   6  13        5.99        1.96      3.40 o
   1   6  13      141.94      139.43      5.67 o
   2   6  13      349.27      383.94     14.98 o
   3   6  13      147.02      178.08      9.27 o
   4   6  13        2.71        4.15      3.15 o
   5   6  13       19.96       19.26      5.27 o
   6   6  13        0.59       -0.15      3.46 o
   0   7  13        6.35       18.61      5.16 o
   1   7  13      206.08      197.49      9.04 o
   2   7  13      166.09      196.58      9.73 o
   3   7  13       93.55      108.28      5.18 o
   4   7  13      156.32      170.63      6.55 o
   5   7  13       49.77       41.20      5.38 o
   6   7  13        4.03        2.56      3.28 o
   0   8  13      357.96      387.95     21.34 o
   1   8  13      444.22      461.80     21.04 o
   2   8  13      115.55      122.09     11.19 o
   3   8  13       13.46       13.76      3.58 o
   4   8  13       16.43       12.23      3.57 o
   5   8  13       14.30       18.98      4.69 o
   6   8  13        0.93        5.02      3.16 o
   0   9  13        4.36        3.28      6.82 o
   1   9  13       30.02       18.93      5.58 o
   2   9  13      124.14      151.31      9.41 o
   3   9  13       18.96       11.34      3.44 o
   4   9  13       48.87       44.09      6.16 o
   5   9  13       14.04       16.03      4.50 o
   0  10  13      155.09      143.63     13.79 o
   1  10  13      314.82      314.88     11.06 o
   2  10  13       98.41       90.67      7.36 o
   3  10  13        5.43        6.90      3.59 o
   4  10  13       13.25        4.06      4.90 o
   5  10  13        0.78        2.86      4.16 o
   0  11  13       31.16       28.06      6.57 o
   1  11  13       25.25       24.43      5.43 o
   2  11  13       48.16       60.37      4.92 o
   3  11  13        5.16        6.27      3.96 o
   4  11  13       12.32        4.89      5.16 o
   5  11  13        0.28       -2.45      3.48 o
   0  12  13        0.26        6.04      5.89 o
   1  12  13        5.15        4.85      4.36 o
   2  12  13       16.10       15.40      4.02 o
   3  12  13       10.51       12.67      5.82 o
   4  12  13        1.82        8.12      5.10 o
   5  12  13        0.72       -1.60      3.83 o
   0  13  13        4.79       18.30      6.29 o
   1  13  13       10.22        2.91      4.32 o
   2  13  13        0.67        1.10      6.19 o
   3  13  13        6.17       -4.39      5.75 o
   4  13  13        4.21        4.10      4.90 o
   0  14  13        5.71       -6.55      9.27 o
   1  14  13        6.03       -2.77      7.38 o
   2  14  13       18.74        8.77      6.08 o
   3  14  13        8.90        5.93      5.10 o
   4  14  13        2.54        1.30      3.93 o
   0  15  13        0.27       -1.51      8.92 o
   1  15  13        9.08       13.25      7.20 o
   2  15  13        4.15       -3.00      6.28 o
   3  15  13        1.36       -0.66      4.73 o
   0  16  13        0.57        6.36      8.57 o
   1  16  13        1.45       -2.30      5.82 o
   2  16  13        2.97       -0.05      5.97 o
   3  16  13        3.60        0.06      6.44 o
   0  17  13        1.31       -5.84      7.05 o
   1  17  13        9.68       -1.73      5.26 o
   2  17  13        4.34        1.86      6.40 o
   0  18  13        5.11       12.41     11.63 o
   1  18  13        3.75        4.71     10.53 o
   0   0  14      174.03      176.51     10.94 o
   1   0  14      106.39       98.24      6.49 o
   2   0  14       19.17       17.87      3.72 o
   3   0  14       50.45       48.43      7.31 o
   4   0  14        2.48        1.13      4.70 o
   5   0  14       34.24       30.30      7.55 o
   6   0  14        0.05        2.42      5.43 o
   0   1  14      560.61      563.87     19.43 o
   1   1  14      496.97      555.46     15.00 o
   2   1  14       47.41       50.73      3.10 o
   3   1  14        1.87       -3.43      3.59 o
   4   1  14       76.84       83.64      5.86 o
   5   1  14       33.81       28.38      5.40 o
   6   1  14        2.94        1.67      3.93 o
   0   2  14      613.85      684.73     28.10 o
   1   2  14       52.87       51.66      2.88 o
   2   2  14       56.70       61.78      3.82 o
   3   2  14      310.36      329.71     11.90 o
   4   2  14       10.58       12.65      3.51 o
   5   2  14       12.87        8.60      4.89 o
   6   2  14        4.03        3.29      4.06 o
   0   3  14        0.11        7.94      4.01 o
   1   3  14      110.13      118.91      4.34 o
   2   3  14      162.54      189.34      7.02 o
   3   3  14      284.61      284.16     11.39 o
   4   3  14       79.19       83.09      4.56 o
   5   3  14        8.26        6.75      4.84 o
   6   3  14        6.78        6.83      3.83 o
   0   4  14      123.42      124.72      8.90 o
   1   4  14       57.63       57.08      3.25 o
   2   4  14      106.88      110.31      6.50 o
   3   4  14       63.53       70.86      5.55 o
   4   4  14       51.28       47.91      3.73 o
   5   4  14        6.16        4.15      4.53 o
   6   4  14        0.35        2.37      3.58 o
   0   5  14       92.87       92.17      5.81 o
   1   5  14      279.60      270.35      9.62 o
   2   5  14       26.40       27.43      5.00 o
   3   5  14      188.89      190.13      8.28 o
   4   5  14       10.08       11.36      3.20 o
   5   5  14       10.45       17.18      5.01 o
   6   5  14        1.74       -3.25      3.39 o
   0   6  14       65.07       69.38      6.59 o
   1   6  14      253.40      263.13     12.31 o
   2   6  14       31.19       34.67      5.27 o
   3   6  14       23.79       19.86      3.72 o
   4   6  14       23.51       12.77      3.27 o
   5   6  14        4.34        0.73      4.18 o
   6   6  14        1.51        2.14      3.26 o
   0   7  14       21.65       27.33      6.32 o
   1   7  14        7.56        8.96      4.32 o
   2   7  14       27.92       33.06      5.68 o
   3   7  14      164.30      149.25      5.72 o
   4   7  14        3.33        1.79      3.16 o
   5   7  14       15.44       14.00      4.63 o
   6   7  14        0.29        0.62      3.13 o
   0   8  14      111.34      121.78      9.92 o
   1   8  14      102.38      120.36      7.90 o
   2   8  14      135.71      131.88      6.61 o
   3   8  14       41.61       41.42      4.67 o
   4   8  14        4.87        5.38      4.91 o
   5   8  14        9.13        3.79      4.13 o
   0   9  14      197.12      185.77     16.07 o
   1   9  14      366.65      370.17     17.30 o
   2   9  14       27.10       28.82      4.57 o
   3   9  14       45.26       37.40      4.47 o
   4   9  14       31.04       29.72      5.66 o
   5   9  14       27.90       23.80      4.61 o
   0  10  14        1.77       -3.99      5.84 o
   1  10  14      102.55      108.06      9.61 o
   2  10  14      305.13      284.67     10.91 o
   3  10  14       17.47       17.60      3.98 o
   4  10  14        2.80        9.02      4.67 o
   5  10  14        4.66        0.71      3.69 o
   0  11  14       10.02       25.43      6.45 o
   1  11  14      141.97      131.30      6.80 o
   2  11  14        7.88        6.60      3.89 o
   3  11  14       32.50       20.75      5.80 o
   4  11  14       20.45       22.44      5.11 o
   5  11  14        6.29       11.45      3.56 o
   0  12  14       10.04       13.49      8.77 o
   1  12  14       13.12        9.02      6.42 o
   2  12  14       21.05       14.09      4.62 o
   3  12  14       19.91       15.41      5.71 o
   4  12  14        1.92        4.34      4.60 o
   0  13  14       15.67       13.81      6.80 o
   1  13  14        3.26        6.26      7.30 o
   2  13  14        5.33        3.76      6.04 o
   3  13  14        6.43       -4.37      5.27 o
   4  13  14        2.78       -0.63      4.06 o
   0  14  14        1.64        3.90     10.62 o
   1  14  14       33.86       41.58      8.39 o
   2  14  14        5.39       -0.56      5.81 o
   3  14  14        1.35        4.82      5.22 o
   4  14  14        2.36        4.76      5.15 o
   0  15  14        0.03        8.65     10.18 o
   1  15  14        1.84       -6.17      6.17 o
   2  15  14        8.10       13.98      5.87 o
   3  15  14        4.88       -1.03      4.94 o
   0  16  14        6.58       21.81      9.90 o
   1  16  14        1.66        3.10      5.71 o
   2  16  14        0.88       -5.14      5.14 o
   0  17  14       27.56       14.99      7.87 o
   1  17  14        3.45       11.42      5.23 o
   1   0  15       78.71       84.91      6.26 o
   2   0  15        0.70        5.17      4.85 o
   3   0  15      224.35      225.42     13.23 o
   4   0  15       12.72       12.86      4.51 o
   5   0  15       16.19       20.22      7.10 o
   6   0  15        2.31        4.93      5.25 o
   0   1  15      113.76      115.74      9.48 o
   1   1  15      223.92      241.47      7.73 o
   2   1  15      112.51      115.30      5.74 o
   3   1  15       31.21       38.40      4.25 o
   4   1  15       54.18       51.62      5.05 o
   5   1  15       42.40       40.42      5.63 o
   6   1  15        0.11        0.27      3.41 o
   0   2  15       55.96       51.81      5.19 o
   1   2  15       63.40       78.13      4.45 o
   2   2  15      347.17      382.74     12.45 o
   3   2  15       26.75       24.13      4.23 o
   4   2  15       85.54       97.53      5.60 o
   5   2  15        2.32       -4.39      4.39 o
   6   2  15        1.66        8.05      3.66 o
   0   3  15       16.86       12.44      5.61 o
   1   3  15      111.90      117.43      5.44 o
   2   3  15       12.41       18.81      4.74 o
   3   3  15      479.80      455.89     14.31 o
   4   3  15       23.23       15.52      3.45 o
   5   3  15        1.52        4.98      4.45 o
   6   3  15        0.94        6.20      3.48 o
   0   4  15       14.59       16.86      5.57 o
   1   4  15       28.62       26.33      3.80 o
   2   4  15       96.03      106.36      6.88 o
   3   4  15        9.65        7.95      3.56 o
   4   4  15       82.41       68.07      4.18 o
   5   4  15        5.87        7.67      4.47 o
   6   4  15        5.97        5.23      3.34 o
   0   5  15      177.63      178.43     10.66 o
   1   5  15       37.89       43.39      5.45 o
   2   5  15       38.62       40.58      5.79 o
   3   5  15       92.95       89.84      4.77 o
   4   5  15       38.55       39.55      3.68 o
   5   5  15        5.30        5.45      4.23 o
   6   5  15        1.54       -2.25      3.06 o
   0   6  15       14.18        3.46      5.31 o
   1   6  15      259.21      280.68     12.90 o
   2   6  15       60.08       70.20      6.65 o
   3   6  15       44.51       44.26      4.11 o
   4   6  15       76.81       72.17      4.31 o
   5   6  15       25.28       13.55      4.44 o
   6   6  15        3.55        3.31      3.12 o
   0   7  15       17.57       26.28      7.33 o
   1   7  15       22.27       27.30      7.23 o
   2   7  15       15.59       19.46      4.58 o
   3   7  15       14.61       11.88      3.56 o
   4   7  15        2.93        1.79      5.21 o
   5   7  15        5.28        1.60      3.71 o
   0   8  15      503.49      500.20     33.53 o
   1   8  15       45.41       49.51      5.98 o
   2   8  15      112.08      102.22      7.55 o
   3   8  15       72.27       88.87      4.88 o
   4   8  15       17.41        8.63      4.73 o
   5   8  15        8.58        4.59      3.78 o
   0   9  15      356.97      321.67     18.80 o
   1   9  15      360.24      383.77     13.27 o
   2   9  15       60.73       61.36      5.33 o
   3   9  15       11.20        8.64      3.66 o
   4   9  15        0.98       -2.90      4.30 o
   5   9  15        7.78        1.21      3.66 o
   0  10  15      390.23      384.39     19.64 o
   1  10  15       70.57       64.68      5.10 o
   2  10  15       76.28       87.00      6.10 o
   3  10  15       12.01        4.91      5.45 o
   4  10  15       24.19       18.95      4.86 o
   5  10  15        7.15        4.47      3.39 o
   0  11  15        1.25       10.91      7.62 o
   1  11  15        0.53       -4.44      4.44 o
   2  11  15       73.28       59.95      5.53 o
   3  11  15        1.17       -5.53      5.53 o
   4  11  15        0.32        2.74      4.00 o
   5  11  15        0.62      -10.37     10.37 o
   0  12  15       75.19       86.48      8.63 o
   1  12  15       12.36       21.48      4.92 o
   2  12  15       11.81       24.16      7.06 o
   3  12  15        1.89        1.69      5.27 o
   4  12  15        2.25        6.68      4.66 o
   0  13  15        2.86        5.95     10.88 o
   1  13  15       21.11       12.16      7.32 o
   2  13  15       17.57       28.36      7.11 o
   3  13  15        8.73        4.77      5.16 o
   4  13  15        0.50       -0.45      4.47 o
   0  14  15        0.65        5.57     10.14 o
   1  14  15        1.50       -1.14      6.38 o
   2  14  15       11.46       14.18      5.76 o
   3  14  15        2.26        0.60      4.91 o
   0  15  15        6.16        5.57      9.50 o
   1  15  15       13.56        6.15      6.14 o
   2  15  15        8.64       17.91      5.54 o
   3  15  15        4.13       -4.81      7.45 o
   0  16  15        0.05        6.99      8.65 o
   1  16  15       11.72       17.63      5.40 o
   2  16  15       12.23       11.39      5.25 o
   0  17  15       13.01       29.28      7.84 o
   1  17  15        1.08        0.04      6.68 o
   0   0  16      447.10      498.31     29.88 o
   1   0  16      275.14      342.81     20.69 o
   2   0  16       74.78       72.40      7.19 o
   3   0  16        2.11       -1.63      4.35 o
   4   0  16       10.93       13.36      4.55 o
   5   0  16       14.59        2.70      6.33 o
   6   0  16        0.13        1.75      4.35 o
   0   1  16        6.10        7.35      8.49 o
   1   1  16       23.16       17.98      5.07 o
   2   1  16       20.38       17.65      4.80 o
   3   1  16      489.41      499.18     12.58 o
   4   1  16       94.67       91.21      4.61 o
   5   1  16        5.30        2.60      4.46 o
   6   1  16        1.92        1.74      3.09 o
   0   2  16        8.43        6.75      5.59 o
   1   2  16       19.54       27.14      5.55 o
   2   2  16       58.62       54.45      4.98 o
   3   2  16        2.96        3.14      3.24 o
   4   2  16        0.33        3.28      3.40 o
   5   2  16       18.00       15.53      4.67 o
   6   2  16        3.69        8.04      3.21 o
   0   3  16       54.44       54.89      8.03 o
   1   3  16       30.96       30.69      5.25 o
   2   3  16      107.27      121.94      7.95 o
   3   3  16       22.77       15.47      3.82 o
   4   3  16       84.65       94.97      5.78 o
   5   3  16        2.92        3.98      4.32 o
   6   3  16        0.88       -0.03      3.18 o
   0   4  16        2.37       -0.67      6.78 o
   1   4  16        8.28        6.41      4.13 o
   2   4  16       65.19       66.25      6.36 o
   3   4  16      202.44      196.05      7.11 o
   4   4  16        4.71       16.87      3.69 o
   5   4  16        2.70        1.43      4.02 o
   6   4  16        8.41        4.54      3.31 o
   0   5  16        0.40       -6.40      6.40 o
   1   5  16       84.01       94.19      7.04 o
   2   5  16      237.04      248.48     12.23 o
   3   5  16       18.13       15.81      3.73 o
   4   5  16        2.82        1.22      3.76 o
   5   5  16        2.39        0.80      3.97 o
   6   5  16        0.21        3.14     10.53 o
   0   6  16       85.77       83.09     11.01 o
   1   6  16       95.64       89.49      6.95 o
   2   6  16       58.49       49.23      4.96 o
   3   6  16       38.33       24.77      3.99 o
   4   6  16        1.37       18.48      5.51 o
   5   6  16        8.57        6.26      3.76 o
   0   7  16       19.56       30.45      8.91 o
   1   7  16      120.65      124.47      7.84 o
   2   7  16      238.83      236.18      9.39 o
   3   7  16       29.22       24.27      4.01 o
   4   7  16       19.77       15.23      5.23 o
   5   7  16        0.15       -3.43      3.43 o
   0   8  16      398.75      437.42     21.67 o
   1   8  16       36.61       40.78      5.39 o
   2   8  16       17.59       22.15      4.37 o
   3   8  16        5.36        3.31      3.79 o
   4   8  16        1.08        1.74      4.50 o
   5   8  16        2.86        5.96      3.67 o
   0   9  16        2.69       -7.49      7.49 o
   1   9  16       57.06       47.54      4.77 o
   2   9  16       32.24       23.42      5.58 o
   3   9  16       20.48       30.12      6.06 o
   4   9  16       18.35       10.67      4.25 o
   5   9  16        5.50        5.71      3.46 o
   0  10  16      118.03      125.54     11.19 o
   1  10  16       44.01       34.80      4.84 o
   2  10  16       17.39       23.03      4.68 o
   3  10  16        4.72        4.18      5.79 o
   4  10  16        6.43        7.49      4.30 o
   5  10  16        3.74        2.82      6.62 o
   0  11  16        3.03       13.45      6.66 o
   1  11  16       25.79       22.91      4.83 o
   2  11  16       34.61       32.90      7.23 o
   3  11  16       10.56        2.40      5.77 o
   4  11  16        5.14        3.19      3.79 o
   0  12  16       94.48      115.89     15.53 o
   1  12  16       32.11       34.41      8.41 o
   2  12  16        4.39        5.86      6.22 o
   3  12  16        0.93        6.39      5.36 o
   4  12  16       11.11        5.25      5.33 o
   0  13  16        5.63        3.17     10.38 o
   1  13  16        3.32       12.08      7.21 o
   2  13  16       13.17       20.45      5.88 o
   3  13  16        2.35        2.15      4.77 o
   0  14  16       21.89       24.53     10.36 o
   1  14  16        5.99       14.93      6.62 o
   2  14  16        1.42        6.79      5.51 o
   3  14  16        3.89        2.56      4.40 o
   0  15  16        0.01       -2.06      8.11 o
   1  15  16        4.67       11.11      6.01 o
   2  15  16       14.45       15.93      4.94 o
   0  16  16        1.94        4.60      6.76 o
   1  16  16        6.03       10.03      4.92 o
   1   0  17      143.87      152.19     12.44 o
   2   0  17       11.21        3.44      6.53 o
   3   0  17      137.33      142.65      8.64 o
   4   0  17      131.93      126.81      7.98 o
   5   0  17        0.34       -3.88      5.54 o
   6   0  17        7.77        9.61      5.38 o
   0   1  17       57.54       62.88      8.62 o
   1   1  17       62.54       58.35      6.06 o
   2   1  17       40.50       40.10      5.49 o
   3   1  17      244.41      233.93      7.27 o
   4   1  17        4.53        4.16      3.18 o
   5   1  17        8.56        3.36      4.33 o
   6   1  17        0.55        5.35      3.55 o
   0   2  17       11.39       29.40     10.21 o
   1   2  17      167.33      181.48      9.68 o
   2   2  17        2.06       -4.45      4.45 o
   3   2  17      118.24      115.37      5.23 o
   4   2  17       79.74       82.41      5.05 o
   5   2  17        2.21        6.20      4.16 o
   6   2  17        1.01        0.70      3.66 o
   0   3  17      343.31      325.68     20.27 o
   1   3  17        6.24        9.46      5.13 o
   2   3  17       39.77       38.79      4.51 o
   3   3  17       18.15       18.60      3.76 o
   4   3  17       23.34       15.75      4.90 o
   5   3  17       20.02       14.46      4.27 o
   0   4  17       35.45       38.30      8.09 o
   1   4  17      103.93       99.05      6.99 o
   2   4  17       87.54       99.28      5.93 o
   3   4  17       21.44       25.62      4.12 o
   4   4  17       18.88       23.05      6.21 o
   5   4  17        8.58        4.24      3.89 o
   0   5  17        4.40       -0.91      7.11 o
   1   5  17       54.74       59.72      6.40 o
   2   5  17       29.22       26.24      4.69 o
   3   5  17      118.31      109.40      5.58 o
   4   5  17        5.78        8.40      4.60 o
   5   5  17        0.18        0.69      3.77 o
   0   6  17       51.73       72.04     10.37 o
   1   6  17        7.42       12.16      4.68 o
   2   6  17      161.80      176.62      7.57 o
   3   6  17       19.07       20.69      4.17 o
   4   6  17        9.02       12.00      4.66 o
   5   6  17        1.20       -1.10      3.55 o
   0   7  17      344.09      387.90     19.64 o
   1   7  17        1.14        2.48      4.46 o
   2   7  17      148.57      144.40      6.99 o
   3   7  17       47.87       45.22      4.48 o
   4   7  17        1.48       -2.49      4.34 o
   5   7  17        1.25       -0.01      3.46 o
   0   8  17       92.67       77.90      8.82 o
   1   8  17      102.02      104.79      7.12 o
   2   8  17       77.92       76.20      5.56 o
   3   8  17       25.17       17.14      5.96 o
   4   8  17        8.34       12.36      4.44 o
   5   8  17        1.05        1.95      3.04 o
   0   9  17       55.35       49.13      9.03 o
   1   9  17       11.76        7.41      4.67 o
   2   9  17        4.44        5.38      4.55 o
   3   9  17       12.42        8.57      7.73 o
   4   9  17       41.90       34.76      4.72 o
   5   9  17        0.89       -5.15      7.70 o
   0  10  17        3.63        7.49      7.63 o
   1  10  17       30.13       35.95      5.15 o
   2  10  17       26.18       14.72      6.80 o
   3  10  17       20.67       22.62      6.12 o
   4  10  17        6.42        6.74      4.00 o
   0  11  17        7.56       12.49     11.13 o
   1  11  17       30.79       24.44      7.22 o
   2  11  17       15.25        9.70      6.40 o
   3  11  17       15.05       -0.64      5.11 o
   4  11  17        3.81       -2.02      3.44 o
   0  12  17        2.55       -1.88     11.13 o
   1  12  17       18.93       25.15      7.74 o
   2  12  17        1.43        1.80      5.73 o
   3  12  17        2.24       -1.07      5.13 o
   4  12  17        2.34        7.21      9.45 o
   0  13  17        9.17        1.88     11.27 o
   1  13  17        2.19        0.75      6.51 o
   2  13  17       13.06        8.98      5.54 o
   3  13  17        0.75       -1.33      4.41 o
   0  14  17       11.53        9.10      8.82 o
   1  14  17        0.11       -3.03      5.62 o
   2  14  17       13.51       12.22      5.62 o
   3  14  17        1.00       18.07     13.98 o
   0  15  17        0.07       -6.77      6.77 o
   1  15  17        8.39       -1.65      5.80 o
   2  15  17       15.26       23.61     10.47 o
   0  16  17        0.61       10.43      6.76 o
   1  16  17        0.52       -5.65     11.31 o
   0   0  18        0.80       -9.87      9.87 o
   1   0  18       65.15       42.61      8.35 o
   2   0  18      434.90      454.65     18.23 o
   3   0  18      151.78      162.71      9.19 o
   4   0  18        6.17       -1.07      8.35 o
   5   0  18        2.04       -5.45      5.45 o
   0   1  18        0.04       -1.30      7.26 o
   1   1  18      108.55      108.67      7.93 o
   2   1  18       12.41       12.23      4.58 o
   3   1  18       10.19        9.67      3.81 o
   4   1  18        6.74        7.84      5.06 o
   5   1  18       16.59       14.57      4.32 o
   0   2  18        9.35        2.33      7.42 o
   1   2  18       16.69       16.31      5.48 o
   2   2  18       66.24       60.26      4.81 o
   3   2  18      142.14      142.39      5.82 o
   4   2  18       25.64       16.39      5.00 o
   5   2  18       14.73       10.45      3.81 o
   0   3  18       96.36       97.49     10.32 o
   1   3  18        6.26        3.96      5.14 o
   2   3  18       16.30       19.99      4.47 o
   3   3  18       52.33       57.73      4.70 o
   4   3  18        2.12       -4.46      4.46 o
   5   3  18        0.30        6.85      3.75 o
   0   4  18      123.79      109.93     15.05 o
   1   4  18       73.75       86.64      5.45 o
   2   4  18        1.14       -0.77      4.24 o
   3   4  18       12.84        9.10      4.05 o
   4   4  18       25.25       18.35      4.82 o
   5   4  18       14.31        8.77      3.59 o
   0   5  18        8.57        0.77      6.96 o
   1   5  18        6.27        8.90      4.89 o
   2   5  18       84.60       90.31      5.84 o
   3   5  18       36.92       36.70      4.34 o
   4   5  18       27.24       27.57      4.74 o
   5   5  18        0.14       -0.73      3.31 o
   0   6  18        2.21        1.19      6.65 o
   1   6  18       71.71       79.91      6.36 o
   2   6  18      154.17      148.52      7.03 o
   3   6  18       25.79       23.53      4.13 o
   4   6  18       33.63       22.60      4.80 o
   5   6  18        5.48        4.68      3.29 o
   0   7  18       33.93       20.25      7.23 o
   1   7  18       86.77       77.26      6.73 o
   2   7  18       90.72       95.30      5.83 o
   3   7  18        8.81        9.85      6.81 o
   4   7  18        0.82        0.53      3.99 o
   5   7  18        3.47        0.76      3.77 o
   0   8  18       13.57        8.60      9.09 o
   1   8  18      166.07      188.54      8.99 o
   2   8  18       53.68       53.70      5.22 o
   3   8  18       25.33       10.74      6.57 o
   4   8  18        5.71        7.56      4.43 o
   5   8  18        0.69        2.04      9.27 o
   0   9  18       11.21       12.93      7.56 o
   1   9  18        0.75        2.38      4.65 o
   2   9  18        6.43        0.09      6.87 o
   3   9  18       30.61       25.56      6.94 o
   4   9  18        2.39       -3.53      4.17 o
   0  10  18        8.28        4.66     12.38 o
   1  10  18       23.92       31.59      7.75 o
   2  10  18        1.76       -0.64      6.70 o
   3  10  18       22.88       18.80      6.12 o
   4  10  18        7.73        4.71      4.23 o
   0  11  18       61.78       80.01     13.65 o
   1  11  18       22.98        6.65      7.35 o
   2  11  18        5.72        2.37      5.90 o
   3  11  18        8.22        9.66      5.21 o
   4  11  18        1.26       -6.05      6.05 o
   0  12  18        1.51       -2.80      9.83 o
   1  12  18        3.21        1.15      6.66 o
   2  12  18       23.49       21.24      6.98 o
   3  12  18        7.98       13.42      4.78 o
   0  13  18       10.50       -1.37     10.48 o
   1  13  18        1.73        2.31      6.05 o
   2  13  18        3.23       -1.24      5.00 o
   3  13  18        2.91        6.78      6.12 o
   0  14  18        0.34       -5.33      7.47 o
   1  14  18        2.34       12.59      7.26 o
   2  14  18       14.90       15.55      5.39 o
   0  15  18        6.53        2.76      6.43 o
   1  15  18        2.04        1.50      4.44 o
   1   0  19      100.47      114.42      9.09 o
   2   0  19      119.25      130.41      8.27 o
   3   0  19        0.09        2.09      5.80 o
   4   0  19       10.59        6.65      7.41 o
   5   0  19        1.88        5.51      4.94 o
   0   1  19       22.12       37.85      8.31 o
   1   1  19        8.87        9.35      4.53 o
   2   1  19       14.22       15.23      4.80 o
   3   1  19        1.77       -2.47      3.94 o
   4   1  19        6.44        6.83      5.24 o
   5   1  19        3.93        5.66      3.52 o
   0   2  19        0.03        2.60      6.22 o
   1   2  19        6.00        4.99      4.21 o
   2   2  19       43.84       39.55      4.72 o
   3   2  19       27.81       20.26      4.24 o
   4   2  19       23.20       18.51      5.15 o
   5   2  19       17.22       17.05      3.61 o
   0   3  19       68.64       68.83      7.75 o
   1   3  19       14.90       14.79      4.33 o
   2   3  19       11.59       20.09      5.01 o
   3   3  19       15.39       16.57      4.04 o
   4   3  19       14.15       16.89      5.16 o
   5   3  19        3.81        3.12      3.27 o
   0   4  19        0.76       -0.42      7.25 o
   1   4  19       61.00       56.66      5.07 o
   2   4  19       50.82       50.60      5.77 o
   3   4  19       15.61       17.75      5.44 o
   4   4  19        4.90        7.27      4.88 o
   5   4  19       10.08       10.59      3.61 o
   0   5  19       79.11       84.00      8.09 o
   1   5  19       70.31       76.59      6.08 o
   2   5  19       18.46       11.45      4.78 o
   3   5  19       32.33       23.64      6.33 o
   4   5  19        4.34       -2.81      4.82 o
   5   5  19        0.69       -1.72      2.91 o
   0   6  19       10.36       23.62      7.10 o
   1   6  19      136.01      134.58      8.56 o
   2   6  19       66.97       69.04      5.93 o
   3   6  19       56.10       31.74      7.36 o
   4   6  19        8.51       -2.52      4.25 o
   5   6  19        0.50        0.94      3.99 o
   0   7  19       21.90       30.34      8.66 o
   1   7  19      113.46      112.00      9.27 o
   2   7  19      126.62      139.08      8.15 o
   3   7  19        8.77        0.77      6.54 o
   4   7  19        0.76        1.91      4.16 o
   0   8  19        0.00        4.75     10.58 o
   1   8  19       35.18       44.11      6.06 o
   2   8  19       26.25       19.30      7.87 o
   3   8  19       23.43       22.99      6.40 o
   4   8  19        6.17       10.81      4.54 o
   0   9  19        1.54        5.32     10.16 o
   1   9  19       68.55       73.02      9.16 o
   2   9  19        2.62       -6.31      6.31 o
   3   9  19       11.17        5.92      5.74 o
   4   9  19       13.68       13.34      4.57 o
   0  10  19       33.92       42.61     11.77 o
   1  10  19       13.12        1.52      6.97 o
   2  10  19        0.58       -5.56      6.07 o
   3  10  19        3.08        5.82      5.12 o
   4  10  19        2.73       -5.57      5.57 o
   0  11  19       11.93       16.96     10.31 o
   1  11  19        9.04       12.15      6.70 o
   2  11  19        1.56       -2.68      6.16 o
   3  11  19        8.09       10.71      4.93 o
   0  12  19        0.00        6.79      8.89 o
   1  12  19        5.65       -3.56      5.91 o
   2  12  19        2.77       -0.15      6.02 o
   3  12  19        0.40       -4.61      4.61 o
   0  13  19        3.19       -1.10      7.71 o
   1  13  19        7.41        0.43      5.25 o
   2  13  19        6.73       17.94      4.93 o
   0  14  19        2.22       12.18      9.86 o
   1  14  19       14.12        3.76      4.47 o
   0   0  20      252.54      237.67     28.35 o
   1   0  20       16.72       34.47      6.89 o
   2   0  20       20.61       21.42      5.55 o
   3   0  20        3.57        2.74      8.56 o
   4   0  20       37.81       52.89      8.27 o
   5   0  20        1.22        1.50      4.12 o
   0   1  20       18.42       15.75      6.57 o
   1   1  20       98.88      107.79      6.28 o
   2   1  20      125.79      135.79      6.09 o
   3   1  20       21.36       19.08      6.47 o
   4   1  20        0.78       -1.12      4.95 o
   5   1  20        6.25        1.71      3.03 o
   0   2  20      148.80      145.03      9.91 o
   1   2  20       62.39       57.39      5.15 o
   2   2  20       41.81       38.99      4.79 o
   3   2  20       47.50       42.53      6.37 o
   4   2  20       19.18       17.72      5.30 o
   5   2  20        6.51       -0.09      3.19 o
   0   3  20       15.24        6.71      6.17 o
   1   3  20      103.44      103.66      5.84 o
   2   3  20      214.53      201.47      8.88 o
   3   3  20        3.83        7.93      5.84 o
   4   3  20        2.92        0.25      4.73 o
   5   3  20        3.79        1.93      3.54 o
   0   4  20       59.92       64.62      9.98 o
   1   4  20       51.70       45.29      4.82 o
   2   4  20       11.52        5.71      5.27 o
   3   4  20       24.24       20.06      6.64 o
   4   4  20       15.42       18.49      5.43 o
   5   4  20        2.67        5.47      3.79 o
   0   5  20       34.71       39.11      7.98 o
   1   5  20       44.40       31.40      5.20 o
   2   5  20      119.21      124.50      9.13 o
   3   5  20       46.14       31.63      7.99 o
   4   5  20        2.95        5.21      4.60 o
   0   6  20        8.68       17.01      6.84 o
   1   6  20       11.57        9.59      6.27 o
   2   6  20       11.95        8.49      7.48 o
   3   6  20        2.93        0.37      6.89 o
   4   6  20        5.50        9.00      4.35 o
   0   7  20       28.30       11.79      7.19 o
   1   7  20       15.60       11.57      7.04 o
   2   7  20       58.66       52.54      8.88 o
   3   7  20        3.02        5.31      6.44 o
   4   7  20        3.82        3.61      3.96 o
   0   8  20       10.54       19.18     10.48 o
   1   8  20        9.57       -4.02      6.49 o
   2   8  20        3.77        5.87      7.37 o
   3   8  20       27.00       19.17      6.99 o
   4   8  20        2.35        0.28      3.93 o
   0   9  20       12.46        4.44     11.85 o
   1   9  20        3.75       -5.90      5.90 o
   2   9  20        2.94        9.23      6.88 o
   3   9  20        0.75        0.92      5.61 o
   4   9  20        2.34        2.02      4.62 o
   0  10  20       39.82       37.93     10.40 o
   1  10  20        4.76        2.72      6.25 o
   2  10  20        4.60        6.14      6.63 o
   3  10  20        1.82        2.79      5.01 o
   0  11  20        0.15        3.40      8.79 o
   1  11  20       30.11       33.14      6.91 o
   2  11  20        2.74       11.30      5.31 o
   3  11  20        3.30       -0.61      4.04 o
   0  12  20       10.34       28.13      9.89 o
   1  12  20        2.62        6.51      6.11 o
   2  12  20        0.02        3.35      4.93 o
   0  13  20        0.06       -1.66      6.81 o
   1  13  20        2.76       -3.84      4.70 o
   2  13  20        0.48       -5.18      5.18 o
   0  14  20        2.35        9.19      7.18 o
   1   0  21        4.94       -5.90      5.90 o
   2   0  21        8.55        8.19      5.99 o
   3   0  21        3.52        2.26      7.34 o
   4   0  21        3.02       12.71      8.89 o
   5   0  21       10.38       19.33      8.64 o
   0   1  21        4.15        2.84      6.04 o
   1   1  21        3.32        8.51      4.40 o
   2   1  21       71.14       80.78      5.18 o
   3   1  21       34.43       33.49      6.15 o
   4   1  21        2.96        7.73      4.76 o
   0   2  21       38.16       44.45      7.15 o
   1   2  21        0.93       -0.31      4.24 o
   2   2  21       13.46       17.31      4.52 o
   3   2  21       28.80       26.38      5.79 o
   4   2  21        1.49        0.09      4.48 o
   0   3  21       21.40       11.81      6.36 o
   1   3  21       19.62       18.02      4.31 o
   2   3  21       78.78       87.61      8.32 o
   3   3  21       33.52       34.94      5.85 o
   4   3  21        2.24       -1.87      4.28 o
   0   4  21       17.21        8.30      6.52 o
   1   4  21       27.82       25.82      4.60 o
   2   4  21       71.57       69.50      8.91 o
   3   4  21       52.64       38.04      7.52 o
   4   4  21        2.32        6.24      4.82 o
   0   5  21        9.61       23.61      6.36 o
   1   5  21       67.34       73.95      6.17 o
   2   5  21       46.04       44.22      7.80 o
   3   5  21       33.25       27.29      6.50 o
   4   5  21        1.10        6.75      4.02 o
   0   6  21       65.47       53.48     15.09 o
   1   6  21       24.06       22.57      6.31 o
   2   6  21       19.56       20.02      7.34 o
   3   6  21        0.36        1.85      5.49 o
   4   6  21        0.02       -4.09      4.09 o
   0   7  21       11.76        4.16      7.92 o
   1   7  21       17.44       21.49      7.27 o
   2   7  21       15.98       13.03      7.32 o
   3   7  21       12.26       19.20      6.15 o
   4   7  21       16.09       10.89      5.07 o
   0   8  21      179.53      189.03     26.56 o
   1   8  21       20.91       12.76      7.43 o
   2   8  21       17.75       24.69      6.68 o
   3   8  21       12.43       12.37      5.21 o
   0   9  21        6.98        2.10     11.51 o
   1   9  21        7.62        4.02      6.10 o
   2   9  21        4.96       10.99      5.79 o
   3   9  21        0.29        1.99      4.57 o
   0  10  21       31.32       48.62     10.32 o
   1  10  21        2.42       -5.49      5.49 o
   2  10  21        4.28        2.56      6.78 o
   3  10  21        1.96       -3.28      4.15 o
   0  11  21        0.08        0.37      7.54 o
   1  11  21        1.91        2.65      6.33 o
   2  11  21        5.96        1.35      4.76 o
   0  12  21        6.11        3.46      6.96 o
   1  12  21        1.69        1.85      4.99 o
   2  12  21        5.23       -1.17      5.48 o
   0  13  21       13.23       16.19      7.45 o
   1  13  21        0.39       -1.21      6.34 o
   0   0  22        2.22       -2.50      8.60 o
   1   0  22        8.45       14.55      6.24 o
   2   0  22       57.57       64.82     10.12 o
   3   0  22        0.08       -6.73      6.73 o
   4   0  22       13.96       15.10      6.39 o
   0   1  22       48.93       53.24      9.56 o
   1   1  22        3.01       -2.08      4.18 o
   2   1  22       10.70       15.11      6.30 o
   3   1  22        2.19        2.85      5.28 o
   4   1  22       21.91       30.42      4.74 o
   0   2  22        5.44       13.18      6.27 o
   1   2  22        9.07        5.52      5.21 o
   2   2  22       82.43       89.18      8.78 o
   3   2  22       10.29        4.72      4.71 o
   4   2  22        1.91       -2.05      4.42 o
   0   3  22        7.63       12.24      6.14 o
   1   3  22       40.87       42.26      7.93 o
   2   3  22        5.53        9.49      6.77 o
   3   3  22       44.13       39.89      6.07 o
   4   3  22        5.69        8.00      4.77 o
   0   4  22       18.46       14.98     10.73 o
   1   4  22       21.56       28.49      7.21 o
   2   4  22       27.30       19.55      6.68 o
   3   4  22       27.88       36.38      6.48 o
   4   4  22       17.72       10.63      3.88 o
   0   5  22       55.66       62.39     11.26 o
   1   5  22        0.97       -5.61      6.60 o
   2   5  22        0.75       -6.19      6.19 o
   3   5  22      105.15       98.20     11.18 o
   4   5  22        1.59        0.55      4.59 o
   0   6  22        0.95        1.86     10.34 o
   1   6  22        3.32        1.15      5.62 o
   2   6  22       22.82       16.27      6.57 o
   3   6  22       28.58       22.13      5.77 o
   4   6  22        5.66       -1.58      5.00 o
   0   7  22       51.77       55.85     14.02 o
   1   7  22       10.41       18.76      6.41 o
   2   7  22        2.41        0.88      5.83 o
   3   7  22       10.55       18.29      6.59 o
   0   8  22        0.08       -7.83      7.83 o
   1   8  22        2.06        9.72      5.96 o
   2   8  22        7.15       13.69      5.95 o
   3   8  22        1.50       -4.13      4.13 o
   0   9  22       37.52       19.07     10.62 o
   1   9  22       13.72       15.96      5.96 o
   2   9  22        2.19        0.84      4.76 o
   3   9  22        3.66        2.74      4.25 o
   0  10  22        2.66        1.09     16.07 o
   1  10  22       10.01       11.03      5.69 o
   2  10  22        3.70       -2.54      4.53 o
   0  11  22       12.39        2.90      8.01 o
   1  11  22        0.62        6.73      5.66 o
   2  11  22        2.21        0.76      5.34 o
   0  12  22        0.00        1.38      6.92 o
   1  12  22       12.38        6.67      5.92 o
   1   0  23       25.03       12.80     13.25 o
   2   0  23        3.89        2.32      8.55 o
   3   0  23        4.45       -2.89      6.06 o
   4   0  23        4.34       -0.31      6.04 o
   0   1  23       29.40       22.18     10.87 o
   1   1  23        9.58       15.77      7.42 o
   2   1  23        6.77        9.85      5.67 o
   3   1  23        2.22        2.48      4.80 o
   4   1  23        6.75        4.54      4.73 o
   0   2  23        0.46        0.60      9.79 o
   1   2  23       53.28       54.45      9.68 o
   2   2  23       10.41       18.15      6.40 o
   3   2  23        8.86       16.87      5.27 o
   4   2  23        0.94        0.54      5.26 o
   0   3  23       36.04       28.03     17.97 o
   1   3  23       70.30       74.71      9.14 o
   2   3  23       30.76       30.56      7.41 o
   3   3  23       19.30       10.27      5.18 o
   4   3  23        7.88        4.09      4.87 o
   0   4  23       49.62       45.53     11.08 o
   1   4  23        4.17        6.44      6.61 o
   2   4  23       11.69       41.02     12.28 o
   3   4  23        0.02       -3.56      4.84 o
   0   5  23        9.72        3.21     13.04 o
   1   5  23       52.83       47.02      7.33 o
   2   5  23        7.04        4.77      5.46 o
   3   5  23        5.71        4.18      4.69 o
   0   6  23       55.13       63.13     10.81 o
   1   6  23        5.60       16.45      6.16 o
   2   6  23       24.57       17.11      7.92 o
   3   6  23        8.27       10.36      4.57 o
   0   7  23       90.12       78.04     23.32 o
   1   7  23       49.51       47.55      7.48 o
   2   7  23        1.07       -4.69      4.69 o
   3   7  23        0.42        2.67      4.23 o
   0   8  23        0.88       -3.17     15.00 o
   1   8  23        9.96        5.88      5.30 o
   2   8  23        4.25        2.14      5.72 o
   3   8  23        2.52        3.65      4.57 o
   0   9  23       31.86       16.13      8.74 o
   1   9  23        2.36        3.07      4.97 o
   2   9  23        1.38       -4.28      4.38 o
   0  10  23        0.08       -0.52      7.59 o
   1  10  23        0.61        8.62      6.03 o
   2  10  23        2.00      -12.25     12.25 o
   0  11  23        4.58       13.67     15.55 o
   1  11  23        0.14        1.57     13.83 o
   0   0  24       70.83       81.32     18.24 o
   1   0  24       15.23       17.25      9.75 o
   2   0  24        1.48       -7.31      7.31 o
   3   0  24        6.28        2.08      6.01 o
   0   1  24       71.05       67.95     12.24 o
   1   1  24        6.42       -0.30      7.89 o
   2   1  24       19.76       22.26      5.97 o
   3   1  24        0.34       -3.37      5.11 o
   0   2  24        3.68        2.54      9.75 o
   1   2  24        0.98       -2.73      6.24 o
   2   2  24        9.46        7.21      5.51 o
   3   2  24        2.27        4.84      4.36 o
   0   3  24       36.54       30.77     10.08 o
   1   3  24        0.97        1.63      6.05 o
   2   3  24        0.29        0.53      5.26 o
   3   3  24       14.78       14.11      4.49 o
   0   4  24       21.13       21.25      9.32 o
   1   4  24        4.50        3.55      5.95 o
   2   4  24       23.13       21.68      6.06 o
   3   4  24       50.03       48.19      6.05 o
   0   5  24       17.78        7.74      9.10 o
   1   5  24       10.99       15.58      6.45 o
   2   5  24       13.11       17.05      5.66 o
   3   5  24       11.43        8.17      4.20 o
   0   6  24        7.11       -6.93      6.93 o
   1   6  24        5.69        8.82      5.36 o
   2   6  24       10.74       12.85      4.80 o
   3   6  24        5.08        4.08      5.37 o
   0   7  24       13.86       22.67      9.57 o
   1   7  24        3.35        3.57      6.21 o
   2   7  24        0.29       -2.70      4.24 o
   0   8  24        5.00        2.06      8.97 o
   1   8  24        1.41       -5.22      5.22 o
   2   8  24        1.63        3.62      5.13 o
   0   9  24        3.76        2.36     16.65 o
   1   9  24        6.41        0.78      6.07 o
   1   0  25       55.61       47.67     10.84 o
   2   0  25        0.16       -6.96      6.96 o
   3   0  25        1.78       -4.56     12.57 o
   0   1  25       17.90       -3.76      8.47 o
   1   1  25       25.28       17.53      5.87 o
   2   1  25        0.11       -5.00      5.00 o
   3   1  25        5.55        2.00     14.69 o
   0   2  25       16.69       23.13      9.10 o
   1   2  25        0.28       -5.34      5.34 o
   2   2  25        0.08        3.06      5.65 o
   3   2  25        1.94      -11.78     12.41 o
   0   3  25        0.01       -3.29      7.68 o
   1   3  25       22.86       19.93      6.04 o
   2   3  25        0.36       -2.40      5.15 o
   3   3  25        1.26       -5.03     12.25 o
   0   4  25       14.45       -7.10      7.10 o
   1   4  25        8.78        9.15      5.97 o
   2   4  25        3.81       10.73      5.03 o
   0   5  25       26.35       37.71     11.70 o
   1   5  25        3.54        4.11      5.23 o
   2   5  25        1.63        4.71      4.77 o
   0   6  25        0.00        0.69      7.07 o
   1   6  25       26.94       15.14      6.74 o
   2   6  25        2.02        4.08     11.93 o
   0   7  25        5.15       -7.80      7.80 o
   1   7  25       17.13       21.33      6.66 o
   0   0  26       27.97       26.36     14.85 o
   1   0  26        0.31        8.82      6.99 o
   2   0  26        0.30        9.51      7.94 o
   0   1  26        2.03       -3.35      6.81 o
   1   1  26        1.13       -1.55      4.53 o
   2   1  26       10.41       11.96      5.08 o
   0   2  26        0.29        3.24      9.66 o
   1   2  26        4.47        7.51      4.66 o
   2   2  26        0.76       -4.95      5.04 o
   0   3  26       10.16        4.74      6.75 o
   1   3  26        9.55       10.18      4.58 o
   2   3  26       12.06        1.99      6.31 o
   0   4  26        0.59        5.46      8.69 o
   1   4  26       16.06       11.72      5.11 o
   2   4  26        4.54       -1.27      9.19 o
   0   5  26        0.10        3.66      6.70 o
   1   5  26        9.27       10.71      6.69 o
   0   6  26        2.77        1.41      8.80 o
   1   6  26        6.44       14.30      9.43 o
   1   0  27        0.94        9.07      5.47 o
   0   1  27       21.08       12.41      5.77 o
   1   1  27       14.17        7.87      4.61 o
   0   2  27        0.06       -1.95      9.30 o
   1   2  27       21.31       13.95      4.55 o
   0   3  27        0.77       10.27     11.31 o
   1   3  27        2.28       22.47     14.93 o
 
